# Supplementary material for: Association between spatial distribution of leukocyte subsets and clinical presentation of head and neck squamous cell carcinoma
Source: Front Immunol. 2024 Jan 23;14:1240394. doi: 10.3389/fimmu.2023.1240394 (PMC10844964; doi:10.3389/fimmu.2023.1240394)
Supplement: Supplementary file 1 [file DataSheet_1.zip]

Archive with 3 entries (3 files):
- Data Sheet 1.pdf
- Supplementary Table 8.XLSX
- Supplementary Tables 1-3.XLSX
