# Supplementary material for: Association between spatial distribution of leukocyte subsets and clinical presentation of head and neck squamous cell carcinoma
Source: Front Immunol. 2024 Jan 23;14:1240394. doi: 10.3389/fimmu.2023.1240394 (PMC10844964; doi:10.3389/fimmu.2023.1240394)
Supplement: Supplementary file 1 [file DataSheet_1.zip › Supplementary Table 8.XLSX]

## Sheet: Spearman r
Suppl. Table 8 Data to Figure 3A: Correlation of clinical events with cell density as a function of distance to squamous epithelium (SC) or HNSCC-stroma (ST) boundary (SC/HNSCC-ST boundary)
Spearman r
	Age at initial diagnosis	pT	pN	T_categories	N0bis3	Rebiopsy tumor free	Local progress	Days until local progression	Distal progress	Days until distal progression	Survival	Surviaval [days]	CD68hiCD163lo -75 µm	CD68hiCD163lo -25 µm	CD68hiCD163lo 25 µm	CD68hiCD163lo 75 µm	CD68hiCD163lo 125 µm	CD68hiCD163lo 175 µm	CD68hiCD163lo 225 µm	CD68hiCD163hi -75 µm	CD68hiCD163hi -25 µm	CD68hiCD163hi 25 µm	CD68hiCD163hi 75 µm	CD68hiCD163hi 125 µm	CD68hiCD163hi 175 µm	CD68hiCD163hi 225 µm	CD68loCD163hi -75 µm	CD68loCD163hi -25 µm	CD68loCD163hi 25 µm	CD68loCD163hi 75 µm	CD68loCD163hi 125 µm	CD68loCD163hi 175 µm	CD68loCD163hi 225 µm	Tcell -75 µm	Tcell -25 µm	Tcell 25 µm	Tcell 75 µm	Tcell 125 µm	Tcell 175 µm	Tcell 225 µm	SC/HNSCC -75 µm	SC/HNSCC -25 µm	SC/HNSCC 25 µm	SC/HNSCC 75 µm	SC/HNSCC 125 µm	SC/HNSCC 175 µm	SC/HNSCC 225 µm	CD68hiCD163lo PDL1hi -75 µm	CD68hiCD163lo PDL1hi -25 µm
Age at initial diagnosis	1	0.196245	-0.075339	0.129255	-0.100241	0.084135	-0.119657	0.044274	0.0232728	0.343879	-0.0389651	-0.190018	0.0433096	-0.0345253	-0.154095	-0.0992948	-0.0696235	-0.101711	-0.150256	0.0666303	0.13599	0.118523	-0.0544935	-0.0294979	-0.125924	-0.0659224	0.12358	0.044841	0.131311	-0.0701727	0.0434578	-0.0382642	0.0923403	-0.0104043	0.0279851	-0.078105	-0.0971227	-0.0603134	-0.119288	-0.00217121	0.0212014	-0.129385	-0.0368832	-0.177121	-0.249831	-0.0586873	0.0202849	0.000983443	0.104096
pT	0.196245	1	0.176947	0.860244	0.170545	0.221713	-0.144375	0.157654	0.159465	-0.244978	-0.00436948	-0.266097	-0.00138855	-0.0312182	-0.0672726	-0.0732268	-0.151276	-0.163132	-0.0368262	-0.0228172	0.0673449	0.126038	0.00257318	-0.138371	-0.13008	-0.276323	0.0146669	0.0101412	0.115077	-0.0714419	-0.0875396	-0.104717	-0.171407	-0.245161	-0.26892	-0.253203	-0.184833	-0.272036	-0.104882	-0.214183	-0.197616	-0.230562	-0.209739	-0.0360546	-0.176009	-0.203258	-0.216894	-0.0313881	0.101267
pN	-0.075339	0.176947	1	0.176449	0.987709	-0.226784	-0.0890761	0.144902	0.348213	0.0479027	-0.145319	-0.393418	-0.0279603	0.104622	0.110081	0.035846	-0.140556	-0.0558456	0.152604	-0.119518	-0.0315207	0.000590059	-0.0497256	-0.0571208	-0.00110069	-0.153337	-0.0496259	-0.0082636	-0.106878	-0.0651415	-0.0896785	-0.15869	-0.112105	-0.0135245	0.0326106	0.00535265	-0.0220103	-0.0713133	-0.0730074	-0.0989299	-0.0689131	0.0775288	0.0761052	-0.0897407	-0.113669	-0.0697197	-0.028485	0.0410451	0.0643377
T_categories	0.129255	0.860244	0.176449	1	0.1866	0.0844156	-0.16919	0.0168013	0.087234	-0.206197	0.093968	-0.257282	-0.0756809	-0.080163	-0.0595806	-0.0313453	-0.0567454	-0.124603	-0.0294744	-0.0739453	0.00812462	0.0590389	0.0193373	-0.0512518	-0.0456571	-0.166898	-0.00371195	0.0251585	0.055996	-0.106892	-0.0284987	-0.013711	-0.103226	-0.213698	-0.283791	-0.256842	-0.139704	-0.154413	0.0163749	-0.111795	-0.182533	-0.160326	-0.173325	-0.045037	-0.0666318	-0.108146	-0.128015	-0.0756221	0.0165949
N0-3	-0.100241	0.170545	0.987709	0.1866	1	-0.27738	-0.104157	0.16422	0.349136	0.0204783	-0.147572	-0.389765	-0.00706233	0.116919	0.128503	0.0368256	-0.129026	-0.0523077	0.153825	-0.097375	-0.0245289	0.00288575	-0.0502099	-0.043098	0.0114972	-0.148643	-0.0356137	0.00849261	-0.106743	-0.071879	-0.0734103	-0.14626	-0.108483	0.0100147	0.0452331	0.0122073	-0.0220614	-0.0563158	-0.0606052	-0.0940432	-0.0549456	0.0929801	0.076938	-0.106422	-0.0974589	-0.0672145	-0.0248934	0.0595488	0.0592841
Rebiopsy tumor free	0.084135	0.221713	-0.226784	0.0844156	-0.27738	1	0.494689	-0.170968	0.169078	-0.29277	-0.411484	-0.306986	-0.0959341	-0.415007	-0.439016	-0.307809	-0.108134	0.0029922	-0.155632	0.0278938	-0.0308683	-0.18178	-0.265016	0	0.0259368	-0.0565886	-0.0577817	0.153066	0.115282	-0.125464	-0.113698	-0.0291962	-0.216535	-0.0103145	-0.205789	-0.233227	-0.342098	-0.127751	0.0414087	-0.0565886	-0.0102894	0.0240087	0.270955	-0.100528	0.0406121	0.0349182	-0.155632	-0.0931098	-0.18723
Local progress	-0.119657	-0.144375	-0.0890761	-0.16919	-0.104157	0.494689	1	0.0465151	0.269415	0.0524142	-0.333675	0.176752	-0.221855	-0.1228	0.0245118	0.0239743	0.110694	-0.0214611	0.111551	-0.150586	-0.0787663	-0.0513935	0.0287357	-0.000703261	-0.063665	-0.0932533	-0.15503	0.177263	-0.0288195	0.0309239	0.00480738	-0.217425	-0.113111	-0.116075	-0.106194	-0.0919343	-0.0229438	0.00869221	-0.102092	-0.11705	-0.11439	0.0533903	0.10286	0.0164242	-0.0144282	-0.124656	0.0260174	-0.138241	-0.0351658
Days until local progression	0.044274	0.157654	0.144902	0.0168013	0.16422	-0.170968	0.0465151	1	0.341153	0.183333	-0.119834	-0.171015	-0.0576858	0.0689054	-0.0551418	-0.172582	-0.106007	0.0987355	-0.0458554	-0.04549	-0.00914674	-0.0564485	-0.176323	-0.144126	-0.0203086	-0.037121	0.115316	0.0272118	-0.0678172	-0.0272283	-0.121908	-0.142431	0.203815	-0.174777	0.127967	-0.0674245	-0.0952468	-0.179776	-0.0638824	-0.037121	-0.157324	-0.155146	-0.0246526	-0.415013	-0.151154	-0.145661	0.184797	-0.0567364	-0.051225
Distal progress	0.0232728	0.159465	0.348213	0.087234	0.349136	0.169078	0.269415	0.341153	1		-0.311876	-0.0518247	-0.193857	-0.225659	-0.104056	-0.0936315	-0.120148	-0.0434267	-0.0804495	-0.231633	-0.111402	-0.108953	-0.0480142	0.0106812	-0.11011	-0.131627	-0.0100592	0.180486	0.053887	-0.0643551	0.050349	-0.13939	-0.113865	-0.0980078	-0.0256448	-0.0992702	-0.0589708	-0.019962	-0.151682	-0.13885	-0.0844693	0.0575371	0.15384	0.028551	-0.0573573	-0.0953696	-0.0692803	-0.113645	-0.0847925
Days until distal progression	0.343879	-0.244978	0.0479027	-0.206197	0.0204783	-0.29277	0.0524142	0.183333		1	0.227921	0.142857	0.469767	-0.0659341	-0.120879	0.203471	0.375635	0.46291		0.610808	-0.126374	-0.0494505	-0.00278579	0.0716779	0.46291		0.231455	0.0904316	-0.10989	-0.280738	-0.213			0.143649	0.241758	0	-0.0807878	0.0657047	0.46291		0.181319	-0.043956	-0.483516	-0.119789	-0.00743109			0.202343	0
Survival	-0.0389651	-0.00436948	-0.145319	0.093968	-0.147572	-0.411484	-0.333675	-0.119834	-0.311876	0.227921	1	0.148194	0.0919736	0.142704	0.0392044	-0.00477641	0.0554215	-0.00806987	-0.14484	0.246819	0.119181	0.166227	0.0691282	0.00745498	0.0506511	0.0740809	0.115507	0.0406771	0.0533294	0.0416117	0.0181809	0.128383	0.0794209	0.241596	0.171575	0.166263	0.109332	0.100181	0.114113	0.0374308	-0.095136	-0.0982724	-0.213795	0.0461144	0.11049	0.139688	0.0265534	0.147317	0.197915
Surviaval [days]	-0.190018	-0.266097	-0.393418	-0.257282	-0.389765	-0.306986	0.176752	-0.171015	-0.0518247	0.142857	0.148194	1	-0.0980063	0.0223583	0.0651911	0.040638	0.222753	0.00819296	0.219126	-0.074655	0.0344062	0.0107793	0.0968392	0.157786	0.0287743	0.197291	-0.0905469	-0.00235802	-0.147404	0.0388188	0.106251	0.0328133	0.179955	-0.00018618	0.101765	0.130124	0.11721	0.169492	0.0862872	0.154114	-0.0701925	0.0116135	-0.0161575	0.218276	0.123527	0.0485336	0.159769	-0.0609399	0.0610936
CD68hiCD163lo -75 µm	0.0433096	-0.00138855	-0.0279603	-0.0756809	-0.00706233	-0.0959341	-0.221855	-0.0576858	-0.193857	0.469767	0.0919736	-0.0980063	1	0.525971	0.0992785	-0.0963074	-0.205475	-0.162167	-0.0466945	0.604145	0.32131	0.15261	-0.0481841	-0.171388	-0.208116	-0.168985	0.129317	-0.122209	-0.168604	-0.168611	-0.150259	-0.206989	-0.145933	0.458627	0.188	0.139378	-0.0512862	-0.15876	-0.280992	-0.143665	0.411661	0.108255	-0.0775783	-0.174034	-0.229916	-0.189911	-0.196325	0.760958	0.415685
CD68hiCD163lo -25 µm	-0.0345253	-0.0312182	0.104622	-0.080163	0.116919	-0.415007	-0.1228	0.0689054	-0.225659	-0.0659341	0.142704	0.0223583	0.525971	1	0.629039	0.275299	0.113019	0.0129703	0.0319273	0.186432	0.51432	0.463768	0.25009	0.109861	-0.0474795	-0.118461	-0.156449	-0.178569	-0.220284	0.0427056	0.0443255	-0.126433	-0.135586	0.194861	0.477527	0.487919	0.256269	0.0874928	-0.088202	-0.098801	-0.14575	-0.133687	-0.110452	0.0333677	0.0544226	-0.0521983	-0.104632	0.447771	0.712738
CD68hiCD163lo 25 µm	-0.154095	-0.0672726	0.110081	-0.0595806	0.128503	-0.439016	0.0245118	-0.0551418	-0.104056	-0.120879	0.0392044	0.0651911	0.0992785	0.629039	1	0.601993	0.414442	0.105612	0.0528588	-0.206352	0.106193	0.453996	0.470704	0.326218	0.101361	0.0332964	-0.274864	-0.156552	-0.0194419	0.27756	0.233485	0.0961577	-0.0241727	-0.0813956	0.175902	0.46891	0.420502	0.263307	0.0825972	0.0152636	-0.201345	-0.00811902	0.0492523	0.232171	0.183069	0.0594863	-0.07991	0.130495	0.328724
CD68hiCD163lo 75 µm	-0.0992948	-0.0732268	0.035846	-0.0313453	0.0368256	-0.307809	0.0239743	-0.172582	-0.0936315	0.203471	-0.00477641	0.040638	-0.0963074	0.275299	0.601993	1	0.616652	0.345519	0.0821437	-0.120545	0.0900843	0.373315	0.696565	0.576978	0.352712	0.236542	-0.121107	-0.230656	0.0258016	0.490276	0.426529	0.266572	0.102754	-0.170317	0.0901529	0.417874	0.666956	0.549246	0.34139	0.185376	-0.190925	-0.041227	-0.0748745	0.44169	0.447926	0.201201	0.107145	-0.0513737	0.0831602
CD68hiCD163lo 125 µm	-0.0696235	-0.151276	-0.140556	-0.0567454	-0.129026	-0.108134	0.110694	-0.106007	-0.120148	0.375635	0.0554215	0.222753	-0.205475	0.113019	0.414442	0.616652	1	0.510879	0.1459	-0.169985	-0.024661	0.157481	0.468303	0.712052	0.596691	0.362367	-0.144091	-0.246818	0.0968108	0.406225	0.580273	0.378087	0.243914	-0.0618918	0.0381242	0.257263	0.453984	0.67476	0.618533	0.324879	-0.14522	-0.0427358	-0.0361074	0.277916	0.633279	0.351276	0.194761	-0.133661	-0.0229405
CD68hiCD163lo 175 µm	-0.101711	-0.163132	-0.0558456	-0.124603	-0.0523077	0.0029922	-0.0214611	0.0987355	-0.0434267	0.46291	-0.00806987	0.00819296	-0.162167	0.0129703	0.105612	0.345519	0.510879	1	0.087614	-0.0789327	-0.122256	-0.0364035	0.284656	0.478397	0.685278	0.575222	0.0156853	-0.128265	0.0380799	0.256619	0.378161	0.404406	0.363464	0.0385305	0.103843	0.139214	0.300444	0.45135	0.59789	0.540767	-0.0644433	-0.000241579	-0.173204	0.120217	0.469911	0.614147	0.450472	-0.0860604	-0.0916101
CD68hiCD163lo 225 µm	-0.150256	-0.0368262	0.152604	-0.0294744	0.153825	-0.155632	0.111551	-0.0458554	-0.0804495		-0.14484	0.219126	-0.0466945	0.0319273	0.0528588	0.0821437	0.1459	0.087614	1	-0.160102	-0.13096	-0.0268328	0.0450986	0.133194	0.159703	0.262206	-0.0656438	-0.0168188	0.111641	0.110246	0.113832	0.0701024	0.323694	-0.0490784	-0.0753577	-0.0405258	-0.0317771	0.108182	0.127754	0.247885	-0.16427	-0.129139	-0.0257032	0.0605888	0.0742786	-0.062544	0.263446	-0.0350755	-0.191706
CD68hiCD163hi -75 µm	0.0666303	-0.0228172	-0.119518	-0.0739453	-0.097375	0.0278938	-0.150586	-0.04549	-0.231633	0.610808	0.246819	-0.074655	0.604145	0.186432	-0.206352	-0.120545	-0.169985	-0.0789327	-0.160102	1	0.489185	0.168936	-0.0397948	-0.146707	-0.0709453	-0.063913	0.381387	0.0678594	-0.0350613	-0.0995498	-0.132803	-0.108005	-0.147326	0.641141	0.287619	0.0975638	-0.0412187	-0.0920219	-0.119548	-0.0625291	0.417328	0.152899	-0.140675	-0.147504	-0.121921	-0.100597	-0.202576	0.507961	0.26074
CD68hiCD163hi -25 µm	0.13599	0.0673449	-0.0315207	0.00812462	-0.0245289	-0.0308683	-0.0787663	-0.00914674	-0.111402	-0.126374	0.119181	0.0344062	0.32131	0.51432	0.106193	0.0900843	-0.024661	-0.122256	-0.13096	0.489185	1	0.658978	0.219672	0.0257189	-0.0791124	-0.0621572	0.161432	0.131906	0.0119419	0.0118636	-0.0470239	-0.146239	-0.166265	0.31373	0.549436	0.384392	0.156683	0.0127869	-0.103715	-0.0753341	-0.000169146	-0.00314458	-0.0385884	0.039862	-0.00860012	-0.0768538	-0.236924	0.363333	0.565587
CD68hiCD163hi 25 µm	0.118523	0.126038	0.000590059	0.0590389	0.00288575	-0.18178	-0.0513935	-0.0564485	-0.108953	-0.0494505	0.166227	0.0107793	0.15261	0.463768	0.453996	0.373315	0.157481	-0.0364035	-0.0268328	0.168936	0.658978	1	0.57842	0.233473	0.0183	-0.0266582	-0.0283398	0.0741935	0.311377	0.301331	0.136632	-0.0105309	-0.110598	0.00833446	0.378143	0.599534	0.42211	0.151314	-0.00576605	-0.0768099	-0.151863	-0.0865183	0.0520893	0.294767	0.08125	-0.139696	-0.237242	0.21908	0.4088
CD68hiCD163hi 75 µm	-0.0544935	0.00257318	-0.0497256	0.0193373	-0.0502099	-0.265016	0.0287357	-0.176323	-0.0480142	-0.00278579	0.0691282	0.0968392	-0.0481841	0.25009	0.470704	0.696565	0.468303	0.284656	0.0450986	-0.0397948	0.219672	0.57842	1	0.653475	0.357081	0.244397	0.005035	-0.145029	0.206343	0.697298	0.498833	0.249853	0.138907	-0.110413	0.130681	0.472183	0.823173	0.594409	0.329141	0.191551	-0.234969	-0.0306924	-0.119259	0.570237	0.40778	0.143029	0.0352606	0.0468395	0.112708
CD68hiCD163hi 125 µm	-0.0294979	-0.138371	-0.0571208	-0.0512518	-0.043098	0	-0.000703261	-0.144126	0.0106812	0.0716779	0.00745498	0.157786	-0.171388	0.109861	0.326218	0.576978	0.712052	0.478397	0.133194	-0.146707	0.0257189	0.233473	0.653475	1	0.643936	0.444738	-0.0708134	-0.178885	0.154625	0.580871	0.784222	0.482516	0.341086	-0.0108372	0.161836	0.370358	0.611564	0.892899	0.650712	0.402502	-0.126876	0.0230345	-0.0768822	0.438235	0.681394	0.346556	0.188492	-0.0214317	0.0677811
CD68hiCD163hi 175 µm	-0.125924	-0.13008	-0.00110069	-0.0456571	0.0114972	0.0259368	-0.063665	-0.0203086	-0.11011	0.46291	0.0506511	0.0287743	-0.208116	-0.0474795	0.101361	0.352712	0.596691	0.685278	0.159703	-0.0709453	-0.0791124	0.0183	0.357081	0.643936	1	0.714144	0.0467772	-0.171891	0.0981771	0.339291	0.590749	0.660216	0.572163	0.0856948	0.101	0.225077	0.415354	0.637178	0.886108	0.672177	-0.0664499	-0.015545	-0.0791057	0.185352	0.559505	0.568262	0.336291	-0.106825	-0.10979
CD68hiCD163hi 225 µm	-0.0659224	-0.276323	-0.153337	-0.166898	-0.148643	-0.0565886	-0.0932533	-0.037121	-0.131627		0.0740809	0.197291	-0.168985	-0.118461	0.0332964	0.236542	0.362367	0.575222	0.262206	-0.063913	-0.0621572	-0.0266582	0.244397	0.444738	0.714144	1	0.0353471	-0.00955118	0.158231	0.30361	0.445329	0.708032	0.80991	0.10472	0.150324	0.177691	0.30698	0.480174	0.67378	0.95503	-0.128041	-0.0501331	-0.0582045	0.167741	0.315797	0.676912	0.496139	-0.0279938	-0.242989
CD68loCD163hi -75 µm	0.12358	0.0146669	-0.0496259	-0.00371195	-0.0356137	-0.0577817	-0.15503	0.115316	-0.0100592	0.231455	0.115507	-0.0905469	0.129317	-0.156449	-0.274864	-0.121107	-0.144091	0.0156853	-0.0656438	0.381387	0.161432	-0.0283398	0.005035	-0.0708134	0.0467772	0.0353471	1	0.313322	0.106148	0.075144	-0.0299342	-0.00879744	0.0703587	0.299715	0.148943	0.0147376	0.0574022	-0.0376245	0.00522482	0.0191646	0.291208	0.255965	0.034392	0.0562609	-0.130006	-0.0808302	-0.0565152	0.109028	-0.034642
CD68loCD163hi -25 µm	0.044841	0.0101412	-0.0082636	0.0251585	0.00849261	0.153066	0.177263	0.0272118	0.180486	0.0904316	0.0406771	-0.00235802	-0.122209	-0.178569	-0.156552	-0.230656	-0.246818	-0.128265	-0.0168188	0.0678594	0.131906	0.0741935	-0.145029	-0.178885	-0.171891	-0.00955118	0.313322	1	0.290326	-0.0274326	-0.0565061	-0.0745649	-0.0186361	0.149423	0.116857	-0.0600912	-0.18705	-0.233368	-0.24125	-0.0363039	-0.156851	0.0660928	0.220301	-0.0251073	-0.173692	-0.0222398	0.0129757	-0.0294622	-0.135037
CD68loCD163hi 25 µm	0.131311	0.115077	-0.106878	0.055996	-0.106743	0.115282	-0.0288195	-0.0678172	0.053887	-0.10989	0.0533294	-0.147404	-0.168604	-0.220284	-0.0194419	0.0258016	0.0968108	0.0380799	0.111641	-0.0350613	0.0119419	0.311377	0.206343	0.154625	0.0981771	0.158231	0.106148	0.290326	1	0.489614	0.304551	0.322855	0.148441	-0.0473086	-0.0225695	0.0945252	0.0828627	0.0906777	0.161846	0.139216	-0.160242	-0.0488609	0.249464	0.276702	0.227344	0.0732504	-0.0392061	-0.00752611	-0.196121
CD68loCD163hi 75 µm	-0.0701727	-0.0714419	-0.0651415	-0.106892	-0.071879	-0.125464	0.0309239	-0.0272283	-0.0643551	-0.280738	0.0416117	0.0388188	-0.168611	0.0427056	0.27756	0.490276	0.406225	0.256619	0.110246	-0.0995498	0.0118636	0.301331	0.697298	0.580871	0.339291	0.30361	0.075144	-0.0274326	0.489614	1	0.574068	0.422709	0.304749	-0.0444363	0.151701	0.395174	0.636325	0.529974	0.389011	0.266734	-0.24685	0.0115207	0.00782701	0.457455	0.514529	0.232444	0.135566	-0.000931659	-0.0168121
CD68loCD163hi 125 µm	0.0434578	-0.0875396	-0.0896785	-0.0284987	-0.0734103	-0.113698	0.00480738	-0.121908	0.050349	-0.213	0.0181809	0.106251	-0.150259	0.0443255	0.233485	0.426529	0.580273	0.378161	0.113832	-0.132803	-0.0470239	0.136632	0.498833	0.784222	0.590749	0.445329	-0.0299342	-0.0565061	0.304551	0.574068	1	0.535635	0.411719	0.0505355	0.12783	0.311504	0.512858	0.724523	0.57971	0.417838	-0.150715	-0.116786	-0.109701	0.354907	0.590724	0.31348	0.164638	-0.0459033	-0.00807515
CD68loCD163hi 175 µm	-0.0382642	-0.104717	-0.15869	-0.013711	-0.14626	-0.0291962	-0.217425	-0.142431	-0.13939		0.128383	0.0328133	-0.206989	-0.126433	0.0961577	0.266572	0.378087	0.404406	0.0701024	-0.108005	-0.146239	-0.0105309	0.249853	0.482516	0.660216	0.708032	-0.00879744	-0.0745649	0.322855	0.422709	0.535635	1	0.527593	0.0417915	0.0502176	0.162729	0.292168	0.469482	0.703945	0.675266	-0.143887	-0.127919	-0.0672972	0.186034	0.400489	0.604571	0.116163	-0.0786574	-0.240259
CD68loCD163hi 225 µm	0.0923403	-0.171407	-0.112105	-0.103226	-0.108483	-0.216535	-0.113111	0.203815	-0.113865		0.0794209	0.179955	-0.145933	-0.135586	-0.0241727	0.102754	0.243914	0.363464	0.323694	-0.147326	-0.166265	-0.110598	0.138907	0.341086	0.572163	0.80991	0.0703587	-0.0186361	0.148441	0.304749	0.411719	0.527593	1	0.0784205	0.154686	0.16909	0.28814	0.396335	0.562366	0.800629	-0.148996	-0.136104	-0.0902648	0.0841409	0.173797	0.53304	0.621542	-0.0137066	-0.135546
Tcell -75 µm	-0.0104043	-0.245161	-0.0135245	-0.213698	0.0100147	-0.0103145	-0.116075	-0.174777	-0.0980078	0.143649	0.241596	-0.00018618	0.458627	0.194861	-0.0813956	-0.170317	-0.0618918	0.0385305	-0.0490784	0.641141	0.31373	0.00833446	-0.110413	-0.0108372	0.0856948	0.10472	0.299715	0.149423	-0.0473086	-0.0444363	0.0505355	0.0417915	0.0784205	1	0.556911	0.262092	0.0465645	0.0252393	0.0236513	0.097832	0.342117	0.142098	-0.063269	-0.20268	-0.0473823	0.0168125	0.0589173	0.541368	0.34835
Tcell -25 µm	0.0279851	-0.26892	0.0326106	-0.283791	0.0452331	-0.205789	-0.106194	0.127967	-0.0256448	0.241758	0.171575	0.101765	0.188	0.477527	0.175902	0.0901529	0.0381242	0.103843	-0.0753577	0.287619	0.549436	0.378143	0.130681	0.161836	0.101	0.150324	0.148943	0.116857	-0.0225695	0.151701	0.12783	0.0502176	0.154686	0.556911	1	0.74755	0.352012	0.25438	0.0500097	0.129965	-0.0403298	-0.0259134	0.100442	0.128478	0.197145	0.163541	0.0936739	0.322595	0.5112
Tcell 25 µm	-0.078105	-0.253203	0.00535265	-0.256842	0.0122073	-0.233227	-0.0919343	-0.0674245	-0.0992702	0	0.166263	0.130124	0.139378	0.487919	0.46891	0.417874	0.257263	0.139214	-0.0405258	0.0975638	0.384392	0.599534	0.472183	0.370358	0.225077	0.177691	0.0147376	-0.0600912	0.0945252	0.395174	0.311504	0.162729	0.16909	0.262092	0.74755	1	0.713872	0.471031	0.217138	0.139253	-0.145853	-0.114432	0.0728793	0.394446	0.345	0.156486	-0.0176549	0.21296	0.403609
Tcell 75 µm	-0.0971227	-0.184833	-0.0220103	-0.139704	-0.0220614	-0.342098	-0.0229438	-0.0952468	-0.0589708	-0.0807878	0.109332	0.11721	-0.0512862	0.256269	0.420502	0.666956	0.453984	0.300444	-0.0317771	-0.0412187	0.156683	0.42211	0.823173	0.611564	0.415354	0.30698	0.0574022	-0.18705	0.0828627	0.636325	0.512858	0.292168	0.28814	0.0465645	0.352012	0.713872	1	0.685205	0.413173	0.260475	-0.204115	-0.0646475	-0.110804	0.562763	0.47228	0.255549	0.110286	0.0300892	0.135503
Tcell 125 µm	-0.0603134	-0.272036	-0.0713133	-0.154413	-0.0563158	-0.127751	0.00869221	-0.179776	-0.019962	0.0657047	0.100181	0.169492	-0.15876	0.0874928	0.263307	0.549246	0.67476	0.45135	0.108182	-0.0920219	0.0127869	0.151314	0.594409	0.892899	0.637178	0.480174	-0.0376245	-0.233368	0.0906777	0.529974	0.724523	0.469482	0.396335	0.0252393	0.25438	0.471031	0.685205	1	0.655599	0.437262	-0.10755	0.0165599	-0.0345133	0.469491	0.711769	0.371656	0.218107	-0.0371133	0.0443883
Tcell 175 µm	-0.119288	-0.104882	-0.0730074	0.0163749	-0.0606052	0.0414087	-0.102092	-0.0638824	-0.151682	0.46291	0.114113	0.0862872	-0.280992	-0.088202	0.0825972	0.34139	0.618533	0.59789	0.127754	-0.119548	-0.103715	-0.00576605	0.329141	0.650712	0.886108	0.67378	0.00522482	-0.24125	0.161846	0.389011	0.57971	0.703945	0.562366	0.0236513	0.0500097	0.217138	0.413173	0.655599	1	0.68455	-0.120591	-0.0936085	-0.0951833	0.265279	0.65045	0.534479	0.33273	-0.129871	-0.112496
Tcell 225 µm	-0.00217121	-0.214183	-0.0989299	-0.111795	-0.0940432	-0.0565886	-0.11705	-0.037121	-0.13885		0.0374308	0.154114	-0.143665	-0.098801	0.0152636	0.185376	0.324879	0.540767	0.247885	-0.0625291	-0.0753341	-0.0768099	0.191551	0.402502	0.672177	0.95503	0.0191646	-0.0363039	0.139216	0.266734	0.417838	0.675266	0.800629	0.097832	0.129965	0.139253	0.260475	0.437262	0.68455	1	-0.137054	-0.102534	-0.0642807	0.163637	0.283771	0.656124	0.492071	0.0137581	-0.192022
SC/HNSCC -75 µm	0.0212014	-0.197616	-0.0689131	-0.182533	-0.0549456	-0.0102894	-0.11439	-0.157324	-0.0844693	0.181319	-0.095136	-0.0701925	0.411661	-0.14575	-0.201345	-0.190925	-0.14522	-0.0644433	-0.16427	0.417328	-0.000169146	-0.151863	-0.234969	-0.126876	-0.0664499	-0.128041	0.291208	-0.156851	-0.160242	-0.24685	-0.150715	-0.143887	-0.148996	0.342117	-0.0403298	-0.145853	-0.204115	-0.10755	-0.120591	-0.137054	1	0.633737	0.132803	-0.170745	-0.190191	-0.203796	-0.142112	0.257731	-0.0520701
SC/HNSCC -25 µm	-0.129385	-0.230562	0.0775288	-0.160326	0.0929801	0.0240087	0.0533903	-0.155146	0.0575371	-0.043956	-0.0982724	0.0116135	0.108255	-0.133687	-0.00811902	-0.041227	-0.0427358	-0.000241579	-0.129139	0.152899	-0.00314458	-0.0865183	-0.0306924	0.0230345	-0.015545	-0.0501331	0.255965	0.0660928	-0.0488609	0.0115207	-0.116786	-0.127919	-0.136104	0.142098	-0.0259134	-0.114432	-0.0646475	0.0165599	-0.0936085	-0.102534	0.633737	1	0.394095	-0.0617225	0.00834097	-0.0586126	-0.0215193	0.00650251	-0.17977
SC/HNSCC 25 µm	-0.0368832	-0.209739	0.0761052	-0.173325	0.076938	0.270955	0.10286	-0.0246526	0.15384	-0.483516	-0.213795	-0.0161575	-0.0775783	-0.110452	0.0492523	-0.0748745	-0.0361074	-0.173204	-0.0257032	-0.140675	-0.0385884	0.0520893	-0.119259	-0.0768822	-0.0791057	-0.0582045	0.034392	0.220301	0.249464	0.00782701	-0.109701	-0.0672972	-0.0902648	-0.063269	0.100442	0.0728793	-0.110804	-0.0345133	-0.0951833	-0.0642807	0.132803	0.394095	1	0.13673	0.0673036	-0.14089	-0.100238	-0.168123	-0.165533
SC/HNSCC 75 µm	-0.177121	-0.0360546	-0.0897407	-0.045037	-0.106422	-0.100528	0.0164242	-0.415013	0.028551	-0.119789	0.0461144	0.218276	-0.174034	0.0333677	0.232171	0.44169	0.277916	0.120217	0.0605888	-0.147504	0.039862	0.294767	0.570237	0.438235	0.185352	0.167741	0.0562609	-0.0251073	0.276702	0.457455	0.354907	0.186034	0.0841409	-0.20268	0.128478	0.394446	0.562763	0.469491	0.265279	0.163637	-0.170745	-0.0617225	0.13673	1	0.491206	0.148699	-0.0548008	-0.128202	-0.0571194
SC/HNSCC 125 µm	-0.249831	-0.176009	-0.113669	-0.0666318	-0.0974589	0.0406121	-0.0144282	-0.151154	-0.0573573	-0.00743109	0.11049	0.123527	-0.229916	0.0544226	0.183069	0.447926	0.633279	0.469911	0.0742786	-0.121921	-0.00860012	0.08125	0.40778	0.681394	0.559505	0.315797	-0.130006	-0.173692	0.227344	0.514529	0.590724	0.400489	0.173797	-0.0473823	0.197145	0.345	0.47228	0.711769	0.65045	0.283771	-0.190191	0.00834097	0.0673036	0.491206	1	0.375232	0.173734	-0.0884642	-0.0196115
SC/HNSCC 175 µm	-0.0586873	-0.203258	-0.0697197	-0.108146	-0.0672145	0.0349182	-0.124656	-0.145661	-0.0953696		0.139688	0.0485336	-0.189911	-0.0521983	0.0594863	0.201201	0.351276	0.614147	-0.062544	-0.100597	-0.0768538	-0.139696	0.143029	0.346556	0.568262	0.676912	-0.0808302	-0.0222398	0.0732504	0.232444	0.31348	0.604571	0.53304	0.0168125	0.163541	0.156486	0.255549	0.371656	0.534479	0.656124	-0.203796	-0.0586126	-0.14089	0.148699	0.375232	1	0.382497	-0.0965139	-0.208942
SC/HNSCC 225 µm	0.0202849	-0.216894	-0.028485	-0.128015	-0.0248934	-0.155632	0.0260174	0.184797	-0.0692803		0.0265534	0.159769	-0.196325	-0.104632	-0.07991	0.107145	0.194761	0.450472	0.263446	-0.202576	-0.236924	-0.237242	0.0352606	0.188492	0.336291	0.496139	-0.0565152	0.0129757	-0.0392061	0.135566	0.164638	0.116163	0.621542	0.0589173	0.0936739	-0.0176549	0.110286	0.218107	0.33273	0.492071	-0.142112	-0.0215193	-0.100238	-0.0548008	0.173734	0.382497	1	-0.129286	-0.0497364
CD68hiCD163lo PDL1hi -75 µm	0.000983443	-0.0313881	0.0410451	-0.0756221	0.0595488	-0.0931098	-0.138241	-0.0567364	-0.113645	0.202343	0.147317	-0.0609399	0.760958	0.447771	0.130495	-0.0513737	-0.133661	-0.0860604	-0.0350755	0.507961	0.363333	0.21908	0.0468395	-0.0214317	-0.106825	-0.0279938	0.109028	-0.0294622	-0.00752611	-0.000931659	-0.0459033	-0.0786574	-0.0137066	0.541368	0.322595	0.21296	0.0300892	-0.0371133	-0.129871	0.0137581	0.257731	0.00650251	-0.168123	-0.128202	-0.0884642	-0.0965139	-0.129286	1	0.591028
CD68hiCD163lo PDL1hi -25 µm	0.104096	0.101267	0.0643377	0.0165949	0.0592841	-0.18723	-0.0351658	-0.051225	-0.0847925	0	0.197915	0.0610936	0.415685	0.712738	0.328724	0.0831602	-0.0229405	-0.0916101	-0.191706	0.26074	0.565587	0.4088	0.112708	0.0677811	-0.10979	-0.242989	-0.034642	-0.135037	-0.196121	-0.0168121	-0.00807515	-0.240259	-0.135546	0.34835	0.5112	0.403609	0.135503	0.0443883	-0.112496	-0.192022	-0.0520701	-0.17977	-0.165533	-0.0571194	-0.0196115	-0.208942	-0.0497364	0.591028	1
CD68hiCD163lo PDL1hi 25 µm	-0.0148236	0.105079	0.136115	0.0298709	0.137858	-0.181921	0.00112764	-0.0461025	-0.104744	-0.0364466	0.0743075	0.0527435	0.287608	0.584581	0.532932	0.248961	0.14138	0.0364186	-0.134912	0.11142	0.302184	0.366653	0.18775	0.153734	-0.0186972	-0.203488	-0.153604	-0.230506	-0.262604	0.0489373	0.0676156	-0.151147	-0.188619	0.223354	0.338989	0.407565	0.223247	0.081234	-0.00484417	-0.166139	-0.0396953	-0.0541366	-0.154913	-0.0101078	0.0469732	-0.120576	-0.17399	0.394607	0.723537
CD68hiCD163lo PDL1hi 75 µm	0.145734	0.00498501	0.0428685	0.0188024	0.0494757	-0.194528	0.0379259	-0.256546	-0.045821	0.3371	-0.031014	0.0135344	-0.0675151	0.191524	0.356651	0.480093	0.32341	0.285718	0.0266395	-0.146797	0.00146518	0.210083	0.379933	0.29478	0.199006	0.170058	-0.0830948	-0.071315	-0.0197029	0.133422	0.282238	0.039399	0.21516	-0.0542767	0.0216714	0.225995	0.403169	0.296119	0.148564	0.152315	-0.194761	-0.225108	-0.26158	0.082406	0.0757298	0.0609268	0.112209	0.0397903	0.195969
CD68hiCD163lo PDL1hi 125 µm	-0.034973	0.0978183	-0.0577687	0.146249	-0.0544595	0.249546	0.126491	-0.373043	-0.0974381		-0.0269857	0.114204	-0.209107	-0.00409134	0.222755	0.312643	0.4047	0.423453	-0.0626938	-0.00335986	-0.0996534	0.00212917	0.202372	0.329049	0.408371	0.312393	-0.0828573	-0.108965	-0.0493203	0.127693	0.257519	0.317115	0.10347	-0.00144746	-0.0828904	-0.0162068	0.150636	0.260251	0.369489	0.284558	-0.0402594	0.0144449	-0.111552	0.0309322	0.217497	0.224171	-0.0508587	-0.0948845	-0.0147956
CD68hiCD163lo PDL1hi 175 µm	0.0554512	0.0918605	-0.0999843	0.147825	-0.0988043	0.275092	0.131821	-0.158114	-0.0377499		-0.134633	-0.0401274	-0.114075	-0.128024	0.0592349	0.168733	0.180554	0.304651	-0.0227869	-0.0214885	-0.0745213	0.0630565	0.167469	0.204817	0.247712	-0.0410561	-0.0348593	-0.0834667	-0.168541	0.00830968	0.109319	-0.0389799	-0.034241	-0.0896483	-0.12816	-0.0660219	0.0896483	0.14963	0.185662	-0.0435666	0.124202	0.162418	0.0210188	0.0327931	0.155504	-0.0293849	-0.0184853	-0.0817653	-0.047833
CD68hiCD163hi PDL1hi -75 µm	0.0887621	0.0186761	0.0665205	-0.0382849	0.0767345	-0.202528	-0.151504	0.12515	-0.106534	0.391083	0.217427	0.0523967	0.535945	0.278272	-0.152825	-0.239085	-0.198161	-0.158564	-0.0633193	0.754953	0.549163	0.21146	-0.102191	-0.193196	-0.0901537	-0.140604	0.291537	0.104935	-0.0767493	-0.160665	-0.151025	-0.197692	-0.0689909	0.628861	0.396408	0.155021	-0.0647471	-0.175923	-0.130431	-0.10405	0.263527	0.0170599	-0.174642	-0.168517	-0.151926	-0.13473	-0.133092	0.684084	0.511347
CD68hiCD163hi PDL1hi -25 µm	0.255145	0.0923589	0.0449889	0.0182696	0.0406071	-0.0757945	-0.146622	0.0867789	0.010572	-0.174825	0.129831	0.0177656	0.301435	0.417934	-0.0278922	-0.0837139	-0.135826	-0.114563	-0.191037	0.45178	0.820215	0.505937	0.0656764	-0.0441413	-0.105729	-0.132467	0.20911	0.0310449	-0.0845435	-0.101893	-0.112549	-0.258341	-0.0969506	0.437936	0.606813	0.383462	0.115549	-0.0485876	-0.136049	-0.104824	0.0823951	-0.0480957	-0.0595372	-0.0635787	-0.0974293	-0.198794	-0.147222	0.480585	0.775013
CD68hiCD163hi PDL1hi 25 µm	0.237585	0.0671686	0.0780866	-0.00513598	0.0743297	-0.125666	-0.158947	-0.148225	-0.103911	-0.223776	0.123145	-0.0335438	0.250239	0.429769	0.194258	0.0588178	-0.062995	-0.0291064	-0.154254	0.281086	0.630531	0.679129	0.242331	0.0604365	-0.013721	-0.0554641	0.174925	0.0602045	0.0296329	0.0720462	-0.0303356	-0.120182	-0.0144895	0.308306	0.566133	0.542693	0.274857	0.0369313	-0.0439701	-0.0511716	0.0482318	-0.0275052	0.0321795	0.0932205	-0.0599147	-0.168277	-0.146725	0.408422	0.673187
CD68hiCD163hi PDL1hi 75 µm	-0.0289403	-0.10072	-0.0326919	-0.0884366	-0.0296515	-0.2674	-0.154813	-0.378223	-0.182866	-0.378602	0.254453	0.0991803	0.0552001	0.238118	0.325173	0.505573	0.305765	0.282472	-0.0397899	0.0767406	0.185589	0.463054	0.700372	0.482636	0.286907	0.246776	0.13096	-0.128759	0.0968197	0.500689	0.33803	0.224377	0.179165	0.128469	0.262358	0.514198	0.714543	0.467061	0.30806	0.199302	-0.0687088	0.00746723	-0.0938431	0.404768	0.293581	0.165176	0.0725401	0.175407	0.223142
CD68hiCD163hi PDL1hi 125 µm	-0.0917509	-0.0878913	0.01611	-0.00243845	0.0263641	-0.0569847	-0.0804503	-0.0807383	0.0205302	-0.385516	0.0371572	0.0784654	-0.241351	0.0840681	0.199115	0.344412	0.419284	0.454234	0.15613	-0.161192	0.014296	0.176409	0.425381	0.679298	0.551881	0.43856	0.0122541	-0.0920684	0.152875	0.464977	0.613358	0.507403	0.295483	-0.00561521	0.167679	0.314653	0.452937	0.618115	0.608664	0.391008	-0.163262	-0.0604635	-0.0889842	0.282827	0.467456	0.322015	0.097687	-0.0747776	0.0885795
CD68hiCD163hi PDL1hi 175 µm	-0.0418048	-0.167328	-0.056092	-0.0643632	-0.054275	0.100626	-0.0811156	-0.100901	-0.0786601		0.0877536	0.0306182	-0.129557	-0.0834824	0.0524494	0.168427	0.286482	0.378297	-0.0466312	-0.0107368	0.0672895	0.104711	0.227093	0.349604	0.529361	0.408699	0.0874652	0.0366785	-0.0332995	0.113876	0.206617	0.43386	0.306884	-0.0714439	0.0618676	0.0944266	0.200209	0.321766	0.456491	0.368709	-0.0382254	0.107269	-0.0141838	0.129043	0.260177	0.475101	-0.0378539	-0.0410382	-0.16739
CD68hiCD163hi PDL1hi 225 µm	0.141877	-0.179007	-0.155245	-0.105665	-0.153185		-0.11187		-0.0552753		0.125837	0.124542	0.0188228	-0.110359	-0.083261	-0.0593457	0.0545697	-0.0581776	-0.0289813	0.163117	0.183792	0.153675	0.154081	0.229517	0.336869	0.479617	0.238492	0.0602805	0.122945	0.120098	0.253487	0.397022	0.555511	0.0997794	0.195376	0.216437	0.22036	0.269617	0.32778	0.457469	-0.000561626	0.0296258	0.0159361	0.0509618	0.0752339	0.23307	-0.0235262	0.123276	-0.0900062
CD68loCD163hi PDL1hi -75 µm	0.128412	0.0596402	0.0227787	0.0366291	0.0463404	0.0261609	-0.0858271	0.192847	0.0675524	0.412393	0.0836363	-0.010872	0.0423386	-0.206856	-0.302878	-0.242492	-0.0647963	0.110062	-0.0403822	0.314835	0.103027	-0.147463	-0.16635	-0.0806042	0.0109412	-0.0939077	0.731609	0.20478	0.08402	-0.0990752	-0.0361254	-0.105933	-0.0713198	0.301209	0.215466	-0.0566939	-0.112552	-0.000734309	-0.0136756	-0.1039	0.330532	0.272817	-0.00525349	0.0150403	-0.0744345	-0.0726036		0.101845	-0.0407781
CD68loCD163hi PDL1hi -25 µm	0.0404274	0.147883	-0.206946	0.0994176	-0.189634	0.429838	0.0311505	-0.0451661	0.0697551	0.077935	-0.1226	0.0217201	0.157866	-0.190347	-0.319179	-0.348307	-0.275807	-0.152886	-0.059436	0.368745	0.24702	-0.0765704	-0.3121	-0.266101	-0.218535	-0.138217	0.268956	0.541183	0.114185	-0.186004	-0.284801	-0.164732	-0.104971	0.302163	0.111667	-0.15525	-0.309319	-0.358115	-0.248421	-0.152924	0.0912899	0.0874542	0.115647	-0.216128	-0.302703	-0.112903		0.131491	0.0268589
CD68loCD163hi PDL1hi 25 µm	0.294987	0.163346	0.0420765	0.0821547	0.0580532	0.221341	0.078311	-0.0657277	0.114883	-0.333333	-0.140412	-0.187801	0.0311562	-0.113402	-0.157991	-0.209892	-0.208988	-0.0495128	-0.116712	0.163929	0.068138	0.163879	-0.206005	-0.117278	-0.060186	-0.0977918	0.182143	0.23593	0.58796	0.0942176	-0.084132	0.00895294	-0.0785402	0.0735871	0.0801055	-0.0162463	-0.265877	-0.145342	-0.0171683	-0.10437	0.0785613	-0.0175975	0.25949	-0.0207352	-0.061506	-0.115752		0.0987739	0.116414
CD68loCD163hi PDL1hi 75 µm	-0.160082	-0.0258016	-0.0191707	-0.0245949	-0.0175916	-0.0674729	-0.190852	-0.00615901	-0.0745178	0.171457	0.0359741	-0.115756	0.095308	0.103669	0.0540495	0.234585	0.075556	0.155959	-0.0951137	0.0179567	-0.147849	0.0725452	0.330209	0.358391	0.234271	0.135913	0.143575	-0.225562	0.182122	0.493559	0.293943	0.21439	0.135045	0.0477939	0.0707967	0.254782	0.389306	0.274253	0.2872	0.0931078	0.13662	0.125623	0.00477936	0.20559	0.319439	-0.0517716		0.146792	0.129278
CD68loCD163hi PDL1hi 125 µm	0.0795478	0.085111	-0.131287	0.179702	-0.127064	0.125908	0.0108087	-0.285188	-0.135359		0.0904793	-0.00749819	-0.196229	-0.0111963	0.144914	0.309191	0.472725	0.43451	0.349187	-0.0489549	-0.211802	0.0390711	0.357939	0.539278	0.562089	0.34222	0.000602138	-0.211078	0.276082	0.419058	0.643052	0.531002	0.297082	-0.0657178	-0.0364606	0.121477	0.328084	0.523754	0.629733	0.315957	-0.14561	-0.0554015	-0.120549	0.194268	0.536567	0.22886		-0.04444	-0.110931
CD68loCD163hi PDL1hi 175 µm	0.185698	0.10183	-0.130011	0.169595	-0.127958		-0.086162		-0.0460653		0.0847319	-0.0878988	-0.140134	-0.18556	-0.179049	0.0295999	-0.0773801	-0.0426359		-0.0694903	-0.205093	-0.159517	-0.00327101	0.105965	-0.0609436		-0.0491126	-0.106699	0.192073	0.17538	0.236152	0.361774		-0.173198	-0.211604	-0.198582	-0.0358717	0.1094	0.203504		-0.146495	-0.159517	-0.0227881	0.153465	0.232387	-0.0314856
Tcell PDL1hi -75 µm	0.114581	-0.0306768	0.00809763	-0.0741019	0.00791757	0	-0.180652	-0.0584727	-0.0868904	0.13688	0.256072	0.0698215	0.554481	0.299388	-0.102928	-0.203624	-0.175798	-0.12618	-0.0968522	0.606044	0.441389	0.131562	-0.0886924	-0.0984262	-0.00982616	-0.0313726	0.354192	0.151593	-0.0697829	-0.105087	-0.0331897	-0.052634	0.0116955	0.765644	0.543175	0.284088	0.0428078	-0.0551252	-0.0716078	-0.00132405	0.239144	0.0728818	-0.0507249	-0.131298	-0.109638	-0.0592841	-0.0678422	0.638539	0.531268
Tcell PDL1hi -25 µm	0.05851	-0.115805	0.0829746	-0.204702	0.0831741	-0.189166	-0.192888	0.0183013	-0.013647	0.281818	0.17851	0.103394	0.332383	0.502335	0.105798	-0.000382449	-0.0444615	0.019061	-0.187997	0.355449	0.640957	0.43084	0.105218	0.0955068	0.0417976	-0.0352145	0.212401	0.0127051	-0.0673765	0.0217538	0.0130783	-0.0879333	-0.0316617	0.523714	0.868359	0.67383	0.326821	0.207567	0.00126696	-0.0315673	0.0383451	0.0153679	0.0406094	0.118647	0.101154	0.00218222	-0.0769754	0.473143	0.735283
Tcell PDL1hi 25 µm	0.0369083	-0.170127	0.0372309	-0.242652	0.0384491	-0.16547	-0.22185	-0.125328	-0.111979	0.145455	0.164969	0.0747551	0.365678	0.507503	0.266488	0.127572	0.0319136	0.0765841	-0.201992	0.275725	0.461583	0.509635	0.236569	0.183574	0.108705	0.028169	0.147046	-0.0970972	-0.0613165	0.149331	0.0969245	-0.0137724	0.0445954	0.440751	0.744279	0.813224	0.491572	0.27699	0.0725237	0.0126731	0.0787645	0.0223587	0.0412338	0.187376	0.116766	0.029945	-0.0916126	0.384365	0.613675
Tcell PDL1hi 75 µm	-0.0202144	-0.182492	-0.0393206	-0.145051	-0.0386194	-0.30095	-0.216056	-0.309737	-0.179607	0.189526	0.214117	0.0284147	0.165829	0.289475	0.292581	0.434218	0.23927	0.245505	-0.161845	0.152229	0.169262	0.418521	0.586594	0.427949	0.299046	0.202364	0.131488	-0.153803	0.0170649	0.427298	0.340286	0.184337	0.174378	0.273914	0.39836	0.692129	0.796045	0.481391	0.294358	0.165001	0.0136151	0.0353435	-0.147101	0.35732	0.278156	0.161897	0.0324071	0.243134	0.277247
Tcell PDL1hi 125 µm	-0.045615	-0.215977	-0.0249665	-0.156547	-0.0103948	-0.148795	-0.127999	-0.0478741	0.0118457	0.132968	0.0671946	0.0832997	-0.162087	0.0739242	0.177088	0.360499	0.530346	0.498407	-0.0440715	-0.0506495	0.0784127	0.158304	0.494938	0.736969	0.692363	0.437204	-0.00956664	-0.233347	0.0272041	0.367115	0.609091	0.452633	0.309372	0.115925	0.268095	0.439228	0.626263	0.775145	0.664441	0.398978	-0.0388765	-0.0448022	-0.136981	0.293874	0.509342	0.381026	0.0565121	-0.0450244	0.0427531
Tcell PDL1hi 175 µm	0.0645934	-0.10173	-0.0245338	0.0128688	-0.0105786	0.17726	0.0690474	-0.0880262	-0.0981396		-0.0616059	-0.00726807	-0.175054	-0.101752	0.00597213	0.217683	0.34916	0.353282	0.102589	0.0886883	0.0444191	0.0164065	0.252225	0.432744	0.630146	0.533898	0.033067	-0.137933	-0.0680284	0.155687	0.314596	0.345832	0.47334	0.0875405	0.0514505	0.117437	0.278949	0.45408	0.58198	0.502596	-0.0293198	0.0197193	-0.136345	-0.0307164	0.305748	0.366915	0.35481	-0.075339	-0.0898183
Tcell PDL1hi 225 µm	0.0644171	-0.216658	-0.110935	-0.130165	-0.107669	-0.108465	0.0154047	0.184797	-0.0641824		0.0252227	0.187754	-0.0437066	-0.120267	-0.0727885	0.0483135	0.161706	0.120891	0.24887	0.0660187	0.0537338	0.0451721	0.157403	0.257607	0.402056	0.557089	0.173258	0	-0.00477089	0.0889719	0.166614	0.303944	0.620644	0.0554625	0.0913532	0.0824167	0.161715	0.292849	0.382479	0.530304	-0.0363798	-0.00325747	-0.0243877	0.00796071	0.110426	0.180774	0.309229	0.120914	-0.0976468
SC/HNSCC PDL1hi -75 µm	0.113118	0.0117493	0.0701313	-0.0495857	0.0718113	0.00565754	-0.100405	0.00477684	-0.143437	0.3195	0.169614	-0.0266313	0.445329	0.310143	-0.0609209	-0.201545	-0.19322	-0.213744	-0.0746157	0.451656	0.421435	0.17869	-0.180518	-0.202078	-0.0988423	-0.159151	0.195076	0.0473	-0.0247345	-0.187073	-0.154524	-0.162422	-0.0621018	0.513667	0.449742	0.211601	-0.0881752	-0.157393	-0.153331	-0.116058	0.177472	0.0651886	0.0144942	-0.228865	-0.172879	-0.169694	-0.199328	0.636966	0.601602
SC/HNSCC PDL1hi -25 µm	0.0873334	0.0671236	0.0683725	0.0103749	0.0605268	-0.01273	0.00622259	0.118838	0.00560444	0.197802	0.139222	0.0353232	0.277723	0.347539	0.0260543	-0.128331	-0.0948135	-0.121177	-0.169159	0.310867	0.553651	0.28043	-0.0437415	-0.0714656	-0.0524804	-0.153071	0.205432	0.0680904	-0.0354118	-0.117937	-0.0740917	-0.228375	-0.0804457	0.447567	0.578765	0.336972	0.0800217	-0.0405034	-0.105177	-0.118201	0.0456848	0.10373	0.0355108	-0.114235	-0.0485405	-0.153353	-0.117392	0.485095	0.719062
SC/HNSCC PDL1hi 25 µm	0.127634	-0.00828746	0.0787257	-0.0726778	0.0620091	0.0836698	-0.0248575	0.0185491	-0.0323571	0.0412655	0.0971903	0.0352253	0.173677	0.239158	-0.0160117	-0.196007	-0.198821	-0.190701	-0.209056	0.259295	0.510707	0.302589	-0.115357	-0.203095	-0.158196	-0.242907	0.206724	0.162812	-0.0811482	-0.19909	-0.231448	-0.28627	-0.213652	0.31998	0.473427	0.248109	-0.0322142	-0.185511	-0.223174	-0.221578	0.0500611	0.0854698	0.249485	-0.0814226	-0.171824	-0.259872	-0.243434	0.254682	0.583736
SC/HNSCC PDL1hi 75 µm	0.0300179	0.0186292	-0.00448022	-0.024512	-0.0463115	0.0708822	-0.157215	-0.404307	-0.125972	-0.0771517	0.083944	0.154667	-0.0966493	-0.114728	-0.0107696	0.0896083	0.112964	0.141176	0.0228409	-0.0144901	-0.0477075	0.00389066	0.157617	0.130388	0.144182	0.178721	0.0975739	0.0911919	0.0618795	0.142978	-0.014479	0.158822	0.193874	-0.0448364	-0.0314652	0.00773445	0.145369	0.0897897	0.147182	0.23338	-0.0665866	-0.0166877	0.0206838	0.446029	0.0424385	0.250624	0.00724196	0.00220863	-0.0966125
SC/HNSCC PDL1hi 125 µm	-0.0923324	-0.192592	-0.056889	-0.0591128	-0.0549974	0.141364	-0.00668915	-0.198165	-0.101411		0.0942028	0.0656738	-0.202505	0.0051278	0.177986	0.303684	0.470019	0.46639	-0.0680531	0.0311117	0.105433	0.140036	0.307942	0.439258	0.524809	0.383101	-0.0859516	-0.124892	-0.0136414	0.176771	0.19842	0.40383	0.0413886	-0.0165438	0.102263	0.172956	0.276942	0.424619	0.555812	0.343376	-0.0768388	0.0761146	-0.0047168	0.222457	0.459996	0.495664	-0.0586012	-0.124239	-0.129358
CD68hiCD163lo PDL1lo -75 µm	0.00976576	0.0181006	-0.0542399	-0.0362719	-0.0319874	-0.00184173	-0.208865	-0.0106971	-0.196666	0.44215	0.0443766	-0.0978709	0.870148	0.357328	0.00238381	-0.151851	-0.262207	-0.21747	-0.0034679	0.523049	0.195943	0.0505587	-0.12259	-0.261037	-0.237802	-0.161429	0.0737649	-0.178219	-0.162757	-0.208891	-0.243212	-0.197331	-0.152742	0.264881	-0.00144555	-0.0107586	-0.170685	-0.241333	-0.305502	-0.15145	0.411832	0.153508	0.00243246	-0.202228	-0.2805	-0.20209	-0.177924	0.408973	0.139729
CD68hiCD163lo PDL1lo -25 µm	-0.129939	-0.110083	0.0429175	-0.128369	0.05811	-0.404718	-0.0999305	0.169781	-0.184037	0.0989011	0.0695225	-0.0324956	0.327549	0.756852	0.598432	0.328786	0.154061	0.0676755	0.124989	0.00213084	0.288471	0.352578	0.279653	0.0932323	-0.0301649	0.013578	-0.192399	-0.127735	-0.0947321	0.115972	0.0454543	-0.00991198	-0.049201	-0.0604169	0.281472	0.38223	0.238269	0.12478	-0.0761367	-0.0138747	-0.180748	-0.0626533	0.0304771	0.146031	0.100869	0.0763636	-0.0761514	0.0521682	0.152342
CD68hiCD163lo PDL1lo 25 µm	-0.168353	-0.110252	0.0681827	-0.108328	0.0833624	-0.449305	-0.0200953	0.0597587	-0.0583532	-0.043956	0.0162045	0.0250108	0.0526154	0.545289	0.914766	0.568205	0.398473	0.126421	0.0600741	-0.248582	0.0782993	0.419452	0.453443	0.288193	0.116986	0.101835	-0.245473	-0.113793	0.0454099	0.277393	0.240699	0.161395	0.0149413	-0.147794	0.17138	0.457887	0.407953	0.270607	0.0838124	0.0708202	-0.228616	-0.0187675	0.127129	0.275915	0.185469	0.131854	-0.09108	-0.0218635	0.0818056
CD68hiCD163lo PDL1lo 75 µm	-0.0992831	-0.106961	0.0370567	-0.0687396	0.0336171	-0.356228	-0.0255536	-0.119781	-0.0646306	0.209123	0.0153906	0.0300882	-0.0553704	0.297359	0.5803	0.972087	0.582559	0.330318	0.0755769	-0.0928937	0.121761	0.407145	0.694241	0.552278	0.333664	0.227534	-0.102949	-0.223501	0.0538645	0.50214	0.423316	0.274989	0.0638762	-0.1338	0.172205	0.498358	0.690126	0.535567	0.314236	0.175696	-0.182682	-0.0643169	-0.0498487	0.46884	0.45187	0.21021	0.0652318	-0.0453644	0.0543794
CD68hiCD163lo PDL1lo 125 µm	-0.0524245	-0.181847	-0.143655	-0.079382	-0.133575	-0.152908	0.082034	-0.059252	-0.105219	0.375635	0.0765287	0.179603	-0.174317	0.117283	0.379352	0.589866	0.974534	0.522194	0.158291	-0.131633	0.0141651	0.186858	0.484815	0.710558	0.608877	0.375129	-0.133918	-0.262677	0.127933	0.430161	0.594796	0.393138	0.250801	-0.0210384	0.0923826	0.314942	0.48942	0.6982	0.634516	0.338094	-0.129051	-0.0657599	-0.0383238	0.297259	0.652714	0.369606	0.203604	-0.110497	-0.0284248
CD68hiCD163lo PDL1lo 175 µm	-0.101777	-0.161749	-0.0574764	-0.12349	-0.0539701	0.014961	-0.0262617	0.0814388	-0.0434267	0.46291	-0.00484192	0.00411106	-0.161691	0.0132036	0.106895	0.344793	0.509662	0.999507	0.0702512	-0.0759325	-0.11834	-0.0346708	0.285092	0.478902	0.685229	0.573001	0.0156853	-0.12693	0.0430254	0.259142	0.382312	0.413086	0.353292	0.039361	0.107015	0.144108	0.303183	0.452035	0.59805	0.538563	-0.0638769	0.00119124	-0.172654	0.124008	0.471804	0.625173	0.429864	-0.0860604	-0.0923358
CD68hiCD163lo PDL1lo 225 µm	-0.150256	-0.0368262	0.152604	-0.0294744	0.153825	-0.155632	0.111551	-0.0458554	-0.0804495		-0.14484	0.219126	-0.0466945	0.0319273	0.0528588	0.0821437	0.1459	0.087614	1	-0.160102	-0.13096	-0.0268328	0.0450986	0.133194	0.159703	0.262206	-0.0656438	-0.0168188	0.111641	0.110246	0.113832	0.0701024	0.323694	-0.0490784	-0.0753577	-0.0405258	-0.0317771	0.108182	0.127754	0.247885	-0.16427	-0.129139	-0.0257032	0.0605888	0.0742786	-0.062544	0.263446	-0.0350755	-0.191706
CD68hiCD163hi PDL1lo -75 µm	-0.0126259	-0.0333154	-0.167621	-0.0423044	-0.140454	0.136554	-0.118406	-0.0443441	-0.191668	0.382524	0.127268	-0.116968	0.403464	-0.0563186	-0.222069	-0.0461208	-0.168526	-0.0239634	-0.113199	0.687218	0.164135	0.0320626	-0.0424274	-0.150229	-0.088702	-0.0378903	0.290535	-0.0359298	-0.0122295	-0.0461815	-0.14487	-0.0456143	-0.154694	0.292981	-0.0249777	-0.0675434	-0.112604	-0.0774794	-0.127543	-0.0735411	0.443459	0.285325	-0.00178079	-0.13916	-0.14976	-0.126915	-0.159979	0.0826555	-0.133774
CD68hiCD163hi PDL1lo -25 µm	0.0117104	0.0391112	-0.0801574	0.0176034	-0.068256	-0.0480173	0.00861487	0.0595845	-0.148536	0	0.0177727	-0.0299431	0.107057	0.327118	0.191101	0.252011	0.0929888	-0.0692251	-0.037898	0.222847	0.655377	0.515305	0.3141	0.063746	-0.0656725	0.00760373	-0.020204	0.0457158	0.104705	0.142377	-0.00520339	-0.0448384	-0.152578	-0.0741546	0.192575	0.213214	0.134227	0.057813	-0.0768437	-0.0423476	-0.0911584	0.0584555	0.0483182	0.137631	0.0564672	0.0254972	-0.191875	-0.0685391	0.020929
CD68hiCD163hi PDL1lo 25 µm	0.040845	0.0954381	-0.0386592	0.0454979	-0.0401759	-0.161201	0.00108709	0.0131539	-0.069779	-0.0934066	0.0967042	-0.0470423	-0.00598409	0.32679	0.453419	0.433268	0.2297	-0.0104795	0.0381514	0.00658192	0.465929	0.855987	0.621395	0.277256	0.0454082	0.0325571	-0.130012	0.0371876	0.409731	0.404753	0.209371	0.0827178	-0.0803968	-0.198942	0.179145	0.474339	0.41109	0.2135	0.0356875	-0.0232209	-0.250175	-0.102495	0.089463	0.347407	0.156712	-0.0614468	-0.204632	-0.0256062	0.103588
CD68hiCD163hi PDL1lo 75 µm	-0.0617624	0.0136164	-0.0586123	0.0240014	-0.0630975	-0.232624	0.0329656	-0.136336	-0.031644	0.00278579	0.0547493	0.0842238	-0.0802687	0.22782	0.457428	0.675251	0.452262	0.256404	0.0328105	-0.0674746	0.222179	0.571157	0.982689	0.633447	0.340096	0.229524	-0.0242973	-0.145175	0.240498	0.697992	0.488932	0.251249	0.119785	-0.156852	0.120238	0.460581	0.797538	0.582863	0.316944	0.178618	-0.250135	-0.0304843	-0.0987276	0.580885	0.412619	0.150875	0.0177398	0.00902194	0.0781417
CD68hiCD163hi PDL1lo 125 µm	-0.0250595	-0.154387	-0.0675799	-0.068738	-0.0541066	0.015238	0.00852561	-0.151529	0.0177511	0.0716779	0.00479927	0.144017	-0.152995	0.106912	0.316477	0.571614	0.702605	0.46813	0.114424	-0.125748	0.0426775	0.233938	0.654466	0.990197	0.634556	0.439607	-0.0685532	-0.172892	0.160416	0.583046	0.785989	0.477217	0.326333	0.00787637	0.181079	0.386785	0.618093	0.899206	0.641101	0.397694	-0.113052	0.0209244	-0.064404	0.450308	0.68496	0.345606	0.170848	-0.0067454	0.0471536
CD68hiCD163hi PDL1lo 175 µm	-0.12479	-0.128646	-0.00424143	-0.0465523	0.00838791	0.0259368	-0.0658207	-0.0284622	-0.11011	0.46291	0.0515169	0.0284726	-0.203507	-0.0459378	0.100235	0.349436	0.594242	0.682553	0.156892	-0.0651304	-0.0753184	0.022684	0.358053	0.64359	0.999482	0.719875	0.0519068	-0.171891	0.106709	0.342569	0.597765	0.661848	0.570135	0.0919532	0.103608	0.228989	0.416952	0.637223	0.885704	0.67753	-0.0630044	-0.0144054	-0.0787706	0.185475	0.55804	0.562622	0.329465	-0.101927	-0.108518
CD68hiCD163hi PDL1lo 225 µm	-0.0643828	-0.274238	-0.154343	-0.165221	-0.149657	-0.0565886	-0.0952495	-0.037121	-0.131627		0.075674	0.196235	-0.168296	-0.117344	0.0344128	0.236236	0.361675	0.575171	0.258445	-0.063913	-0.0617046	-0.0263263	0.24458	0.445005	0.714229	0.999945	0.0353471	-0.00955118	0.160265	0.30511	0.447629	0.710761	0.810339	0.104872	0.151289	0.179532	0.308344	0.48063	0.673935	0.955189	-0.128493	-0.0509176	-0.0586873	0.168936	0.316161	0.679965	0.491676	-0.0279938	-0.242989
CD68loCD163hi PDL1lo -75 µm	0.0629907	-0.0404556	-0.122295	-0.0403725	-0.120053	-0.104176	-0.139354		-0.0704053		0.0636332	-0.0890824	0.133104	-0.0745426	-0.136313	0.0427138	-0.134502	-0.0712949	-0.0424816	0.251288	0.0824779	0.0370132	0.134383	-0.0343979	0.0512752	0.143943	0.644204	0.252642	0.0706023	0.187998	-0.00948334	0.0802562	0.179835	0.14753	-0.00560212	0.0325701	0.153264	-0.0559488	0.0187348	0.124724	0.130959	0.130171	0.0451387	0.0279744	-0.132008	-0.0531331	-0.0365714	0.0129977	-0.0819934
CD68loCD163hi PDL1lo -25 µm	0.0636566	-0.00701831	0.0237878	0.0306398	0.0403056	0.00668914	0.165128	0.0456463	0.164025	0.199389	0.072065	-0.026053	-0.178454	-0.201901	-0.10668	-0.137601	-0.182411	-0.103306	0.00293752	0.00047554	0.0836348	0.10018	-0.0688413	-0.141557	-0.131212	0.0232459	0.336896	0.934592	0.358235	0.0333468	0.00629651	-0.0437261	0.00231119	0.0534736	0.0480729	-0.0594407	-0.126264	-0.158723	-0.195892	-0.00470235	-0.178814	0.0500479	0.201859	0.0278336	-0.111723	-0.00463823	0.0126255	-0.0989479	-0.19529
CD68loCD163hi PDL1lo 25 µm	0.138744	0.117955	-0.0919403	0.0474052	-0.0981137	0.0230589	-0.0527676	-0.0258123	0.0612072	0	0.10502	-0.150946	-0.180817	-0.186576	-0.0191209	0.0330538	0.09565	0.042224	0.0830304	-0.0247883	0.089111	0.363903	0.247444	0.174074	0.122323	0.194023	0.123677	0.355963	0.962761	0.499315	0.31687	0.330481	0.181083	-0.0477693	0.0213468	0.133955	0.135327	0.123664	0.182397	0.183399	-0.19185	-0.0604428	0.210356	0.320522	0.240098	0.0916701	-0.0590844	0.0272221	-0.1409
CD68loCD163hi PDL1lo 75 µm	-0.0430873	-0.0626903	-0.0559381	-0.0962938	-0.0637015	-0.143741	0.0261816	-0.00687827	-0.0434419	-0.268792	0.0738459	0.0521714	-0.192023	0.0422436	0.254533	0.481561	0.422412	0.260012	0.0795855	-0.0801579	0.0507177	0.332581	0.692147	0.58767	0.360557	0.282742	0.0645672	0.0124239	0.473327	0.970915	0.564478	0.427293	0.265827	-0.0320372	0.176631	0.41467	0.62678	0.553666	0.401409	0.244392	-0.278711	-0.0255042	0.0018347	0.46605	0.523028	0.228517	0.0753174	0.00199999	-0.00206032
CD68loCD163hi PDL1lo 125 µm	0.0389337	-0.0883232	-0.087162	-0.0362694	-0.0714427	-0.113698	0.00985096	-0.0998304	0.0687897	-0.213	0.0233966	0.115162	-0.14518	0.0507728	0.223053	0.413513	0.564674	0.370889	0.10712	-0.12432	-0.0239932	0.148689	0.500634	0.779427	0.586006	0.44248	-0.0266233	-0.030743	0.301383	0.569474	0.996812	0.529264	0.403067	0.0618968	0.141826	0.321672	0.518558	0.724491	0.571306	0.413715	-0.165392	-0.135748	-0.118523	0.36125	0.589397	0.30817	0.142302	-0.029884	0.00533861
CD68loCD163hi PDL1lo 175 µm	-0.0916608	-0.140172	-0.139522	-0.0647081	-0.127245	-0.0291962	-0.208074	-0.142431	-0.134701		0.117981	0.0673144	-0.176155	-0.0820638	0.14234	0.272884	0.416378	0.432332	0.0615737	-0.0925531	-0.0990846	0.0264226	0.252662	0.476979	0.707817	0.711161	0.00388434	-0.0463936	0.282017	0.39073	0.496753	0.945988	0.530419	0.0952019	0.116715	0.225411	0.311555	0.460998	0.682264	0.67772	-0.11862	-0.0943556	-0.0697908	0.152309	0.355733	0.643241	0.107125	-0.0662231	-0.233671
CD68loCD163hi PDL1lo 225 µm	0.096185	-0.172108	-0.120128	-0.105855	-0.116461	-0.216535	-0.115839	0.203815	-0.115361		0.0848085	0.185817	-0.140717	-0.134472	-0.0275053	0.0970785	0.240532	0.359909	0.318205	-0.13946	-0.160256	-0.10832	0.137253	0.341052	0.572591	0.810407	0.0730837	-0.00966529	0.14635	0.30285	0.411847	0.530453	0.999828	0.0873359	0.158124	0.168782	0.287967	0.397186	0.563191	0.801334	-0.151115	-0.14265	-0.0978466	0.0838335	0.171671	0.53263	0.61567	-0.00205928	-0.13089
Tcell PDL1lo -75 µm	-0.0946581	-0.256578	-0.0210885	-0.218153	0.00715102	-0.0171908	-0.0369281	-0.168705	-0.0477742	0.222863	0.138045	-0.0726225	0.264976	0.0106849	-0.0525331	-0.154811	-0.0110614	0.146138	0.0199396	0.389037	0.0261306	-0.14434	-0.107225	0.0291329	0.0843285	0.16921	0.215193	0.125208	0.0269703	0.0587868	0.0736844	0.0687072	0.130565	0.715565	0.299401	0.0909756	-0.0471534	0.0352177	0.0243474	0.143245	0.330832	0.225806	0.0112205	-0.151883	-0.0184077	0.0378944	0.141497	0.177361	-0.00737173
Tcell PDL1lo -25 µm	-0.0596732	-0.323239	-0.00799938	-0.288741	0.00756726	-0.168061	-0.00389327	0.148526	0.00661801	-0.0274725	0.0764916	0.0661452	0.0103214	0.36442	0.26128	0.185789	0.134065	0.170065	0.0404106	0.0592931	0.292843	0.265833	0.170767	0.240973	0.148802	0.253366	-0.0187418	0.0900887	0.0289051	0.240399	0.202513	0.144673	0.232715	0.337023	0.830088	0.665312	0.311013	0.301663	0.0933481	0.21411	-0.0986822	0.00580762	0.179579	0.177624	0.273413	0.256358	0.148412	0.0151729	0.162261
Tcell PDL1lo 25 µm	-0.121711	-0.250751	-0.0115932	-0.233192	-0.00621231	-0.274385	-0.0401016	0	-0.0719709	0.00549451	0.139703	0.114887	0.00865758	0.429385	0.503306	0.482165	0.322334	0.155211	0.0151914	-0.0106305	0.308609	0.563347	0.516044	0.406551	0.253343	0.222288	-0.0440182	-0.0518036	0.170789	0.469939	0.372475	0.220022	0.212501	0.130206	0.662874	0.95604	0.723085	0.50852	0.257798	0.186997	-0.23524	-0.158139	0.0903417	0.448979	0.402625	0.196309	0.0273425	0.0845958	0.278483
Tcell PDL1lo 75 µm	-0.117165	-0.178033	-0.0359196	-0.134256	-0.0362499	-0.362727	-0.00519291	-0.0597102	-0.0448756	-0.130932	0.0925828	0.117562	-0.105078	0.235712	0.430467	0.680848	0.468509	0.300041	-0.00798532	-0.0821006	0.145957	0.408965	0.842584	0.626038	0.423325	0.329644	0.0282644	-0.185354	0.133061	0.674228	0.530399	0.328104	0.305299	-0.00601278	0.320454	0.680111	0.985503	0.690399	0.430803	0.283011	-0.250322	-0.0838501	-0.0968541	0.579661	0.489979	0.271442	0.112768	-0.0176162	0.0956783
Tcell PDL1lo 125 µm	-0.060252	-0.263538	-0.0775818	-0.153805	-0.0619245	-0.142351	0.0103538	-0.16845	-0.029943	0	0.107191	0.170443	-0.181967	0.0936979	0.272307	0.553084	0.685154	0.448427	0.117192	-0.101319	0.0218053	0.162567	0.604629	0.892133	0.636642	0.480011	-0.0353442	-0.231897	0.10771	0.555502	0.730989	0.484589	0.407054	0.0150486	0.257106	0.472687	0.688609	0.996529	0.657119	0.437575	-0.134736	0.00274757	-0.038466	0.471863	0.718711	0.380708	0.223195	-0.0552296	0.0457593
Tcell PDL1lo 175 µm	-0.117688	-0.104954	-0.0723651	0.0155562	-0.0599775	0.0414087	-0.107435	-0.0631741	-0.151682	0.46291	0.117283	0.0848488	-0.282536	-0.0875572	0.083924	0.340285	0.616521	0.600263	0.130449	-0.120963	-0.10364	-0.00540645	0.329752	0.650129	0.885631	0.676998	0.0066972	-0.239266	0.16762	0.394323	0.580258	0.713249	0.566657	0.0252886	0.0532337	0.218874	0.413932	0.654536	0.999768	0.687859	-0.124448	-0.0983205	-0.0974525	0.264401	0.64833	0.540928	0.335723	-0.129871	-0.11417
Tcell PDL1lo 225 µm	-0.00217121	-0.214183	-0.0989299	-0.111795	-0.0940432	-0.0565886	-0.11705	-0.037121	-0.13885		0.0374308	0.154114	-0.143665	-0.098801	0.0152636	0.185376	0.324879	0.540767	0.247885	-0.0625291	-0.0753341	-0.0768099	0.191551	0.402502	0.672177	0.95503	0.0191646	-0.0363039	0.139216	0.266734	0.417838	0.675266	0.800629	0.097832	0.129965	0.139253	0.260475	0.437262	0.68455	1	-0.137054	-0.102534	-0.0642807	0.163637	0.283771	0.656124	0.492071	0.0137581	-0.192022
SC/HNSCC PDL1lo -75 µm	-0.00450807	-0.176749	-0.0775612	-0.166829	-0.065099	0.00685982	-0.0608396	-0.175015	-0.0416233	0.164835	-0.138264	-0.10403	0.265453	-0.26588	-0.220963	-0.191354	-0.115379	-0.00564808	-0.104177	0.258981	-0.160607	-0.231985	-0.230702	-0.111923	-0.0278629	-0.0511611	0.22837	-0.155939	-0.121564	-0.183048	-0.127118	-0.0779438	-0.079881	0.15179	-0.196859	-0.239577	-0.251191	-0.0982616	-0.0744582	-0.0727908	0.885517	0.570922	0.160515	-0.117191	-0.158419	-0.147563	-0.0776369	0.0167213	-0.282159
SC/HNSCC PDL1lo -25 µm	-0.136105	-0.234418	0.049338	-0.132161	0.0692871	0.0651664	0.0590122	-0.215689	0.0542725	0.197802	-0.16309	-0.0675669	-0.01387	-0.28365	-0.0319071	0.00859823	0.000397607	0.0595034	-0.0418167	0.010299	-0.251505	-0.208181	-0.0442312	0.0481333	0.0363788	0.062112	0.110025	0.0296076	-0.0601109	0.00189959	-0.0810501	-0.00879788	-0.0388952	-0.0265086	-0.216279	-0.189908	-0.103238	0.0480321	-0.0150165	0.00366037	0.526037	0.790128	0.381394	0.0299686	0.0184864	0.0351718	0.0456062	-0.245628	-0.533532
SC/HNSCC PDL1lo 25 µm	-0.0461953	-0.17264	0.100941	-0.124578	0.107621	0.219508	0.0717343	0.0168126	0.154656	-0.401099	-0.222158	-0.0715726	-0.115934	-0.131673	0.071472	-0.027071	-0.00969226	-0.142373	-0.00062241	-0.19891	-0.129343	0.019521	-0.0840939	-0.0457191	-0.044644	-0.0202313	-0.0165618	0.172095	0.25898	0.0267701	-0.0813296	0.000663157	-0.0564031	-0.145267	0.0221416	0.0415135	-0.0985161	-0.0107054	-0.0523657	-0.0246098	0.100019	0.342052	0.957429	0.163136	0.0635795	-0.0800076	-0.0672049	-0.259979	-0.29542
SC/HNSCC PDL1lo 75 µm	-0.167538	-0.050547	-0.080337	-0.0625855	-0.0903145	-0.169858	0.0145631	-0.306897	0.0510975	-0.119789	0.0393796	0.173616	-0.150961	0.0775635	0.262653	0.446161	0.274622	0.112237	0.0683536	-0.16532	0.0460121	0.328988	0.610263	0.457475	0.188578	0.186301	0.016673	-0.0786342	0.277509	0.495804	0.375669	0.207758	0.100609	-0.218355	0.130903	0.431632	0.599775	0.497554	0.273585	0.175277	-0.185512	-0.0825964	0.109287	0.960111	0.492922	0.1566	-0.0451072	-0.134539	-0.0460664
SC/HNSCC PDL1lo 125 µm	-0.253331	-0.180091	-0.0955022	-0.0859369	-0.0791191	-0.0373087	-0.0368368	-0.0893977	-0.0477369	-0.00743109	0.130763	0.123898	-0.207226	0.081884	0.176779	0.423041	0.607657	0.413374	0.0826627	-0.119121	0.00788129	0.0737993	0.38646	0.651287	0.512614	0.311061	-0.122289	-0.169083	0.257695	0.523496	0.578206	0.403297	0.188381	-0.0343757	0.220306	0.358751	0.461777	0.687757	0.612998	0.280932	-0.213226	-0.0244867	0.0549317	0.486056	0.980758	0.380531	0.187346	-0.0677193	-0.000389652
SC/HNSCC PDL1lo 175 µm	-0.0586873	-0.203258	-0.0697197	-0.108146	-0.0672145	0.0349182	-0.124656	-0.145661	-0.0953696		0.139688	0.0485336	-0.189911	-0.0521983	0.0594863	0.201201	0.351276	0.614147	-0.062544	-0.100597	-0.0768538	-0.139696	0.143029	0.346556	0.568262	0.676912	-0.0808302	-0.0222398	0.0732504	0.232444	0.31348	0.604571	0.53304	0.0168125	0.163541	0.156486	0.255549	0.371656	0.534479	0.656124	-0.203796	-0.0586126	-0.14089	0.148699	0.375232	1	0.382497	-0.0965139	-0.208942
SC/HNSCC PDL1lo 225 µm	0.0202849	-0.216894	-0.028485	-0.128015	-0.0248934	-0.155632	0.0260174	0.184797	-0.0692803		0.0265534	0.159769	-0.196325	-0.104632	-0.07991	0.107145	0.194761	0.450472	0.263446	-0.202576	-0.236924	-0.237242	0.0352606	0.188492	0.336291	0.496139	-0.0565152	0.0129757	-0.0392061	0.135566	0.164638	0.116163	0.621542	0.0589173	0.0936739	-0.0176549	0.110286	0.218107	0.33273	0.492071	-0.142112	-0.0215193	-0.100238	-0.0548008	0.173734	0.382497	1	-0.129286	-0.0497364
Tcell PD1hi -75 µm	0.0434951	-0.13032	-0.00586985	-0.106034	0.0136998	0.062565	-0.151067	-0.0815469	-0.120672	0.0982495	0.268761	-0.0775108	0.489431	0.236398	-0.102692	-0.2341	-0.162969	-0.03712	-0.0973698	0.636341	0.370989	0.0598782	-0.145813	-0.0555766	-0.0115596	0.0655308	0.303301	0.150725	-0.079576	-0.0830344	-0.00746182	0.0154161	0.0322135	0.904731	0.535982	0.247047	-0.012486	-0.0356278	-0.0522755	0.0716224	0.275107	0.0924857	-0.113607	-0.286381	-0.118108	-0.000640705	0.0426439	0.51858	0.368046
Tcell PD1hi -25 µm	0.0313723	-0.184691	0.0752542	-0.210643	0.085089	-0.150912	-0.152601	0.2636	-0.0339173	0.203297	0.210883	0.0383299	0.238404	0.516634	0.178292	0.0419187	0.00105834	0.0799844	-0.0543802	0.312258	0.550256	0.364326	0.111994	0.1476	0.0616267	0.0896603	0.161576	0.0755715	-0.0725787	0.11916	0.0787033	-0.021272	0.117919	0.565032	0.953389	0.691399	0.307432	0.222303	0.0138137	0.0837544	-0.0569794	-0.0391541	0.0148663	0.0584637	0.155704	0.101464	0.103467	0.335145	0.541798
Tcell PD1hi 25 µm	-0.00112509	-0.145264	0.0613779	-0.171594	0.0675003	-0.18521	-0.16301	-0.0310989	-0.142287	-0.0604396	0.241692	0.0242329	0.219204	0.5517	0.437679	0.285531	0.134543	0.120846	-0.0358232	0.152359	0.391296	0.535217	0.375735	0.276939	0.157629	0.097083	0.05211	-0.0378643	-0.0046508	0.29888	0.241479	0.100734	0.149632	0.351743	0.769944	0.906005	0.601776	0.370742	0.124274	0.0872557	-0.167955	-0.173755	-0.00619427	0.256595	0.244189	0.126489	0.0220487	0.232671	0.481606
Tcell PD1hi 75 µm	-0.0213956	-0.139763	-0.00158269	-0.123471	-0.00566626	-0.320505	-0.0832242	-0.0561259	-0.107674	-0.103074	0.203131	0.0458459	0.0199087	0.337529	0.439108	0.603899	0.32974	0.276119	-0.0380071	0.00432226	0.192864	0.46109	0.776609	0.51372	0.315975	0.249167	0.0942264	-0.148573	0.0307718	0.5743	0.431834	0.233641	0.24883	0.115976	0.412838	0.725311	0.932348	0.578413	0.292838	0.210062	-0.230643	-0.109059	-0.193864	0.470241	0.361261	0.218932	0.131992	0.0981114	0.237632
Tcell PD1hi 125 µm	0.0246724	-0.240345	-0.0604831	-0.188065	-0.049873	-0.23619	0.00942623	-0.0533819	-0.00921117	0.0595147	0.0496247	0.136711	-0.151083	0.145972	0.3179	0.505987	0.622003	0.48394	0.0899255	-0.105014	0.0564586	0.23328	0.620316	0.823369	0.605485	0.45932	-0.0647898	-0.185291	0.0999978	0.497887	0.682774	0.434994	0.380818	0.0460509	0.316804	0.495662	0.67832	0.878286	0.554185	0.421877	-0.164623	-0.0874952	-0.146777	0.352324	0.538868	0.379233	0.214727	-0.0291312	0.0782261
Tcell PD1hi 175 µm	-0.0759785	-0.14822	-0.0530296	-0.0508723	-0.0397912	-0.0339834	-0.12502	-0.0623403	-0.157434		0.105042	0.00443578	-0.213889	-0.036814	0.142794	0.344692	0.541496	0.659388	0.154967	-0.0571167	-0.11224	0.0244717	0.340789	0.599244	0.869401	0.735583	0.0515931	-0.150516	0.179132	0.405724	0.532088	0.775296	0.602793	0.125336	0.157309	0.258476	0.407968	0.595873	0.819188	0.69844	-0.108013	-0.0540286	-0.127957	0.136395	0.488362	0.630646	0.364593	-0.0749934	-0.149127
Tcell PD1hi 225 µm	0.106969	-0.143497	-0.0732835	-0.0694395	-0.069294	-0.193419	-0.154222	0.184797	-0.124156		0.0592738	0.155462	-0.0739723	-0.0684484	-0.00238755	0.102314	0.244209	0.392282	0.279144	-0.0960754	-0.129355	-0.0732551	0.151366	0.34608	0.567515	0.817921	0.0434762	-0.0643224	0.160549	0.262316	0.393179	0.559303	0.878173	0.10368	0.164014	0.170307	0.263379	0.383969	0.603473	0.897007	-0.130936	-0.174481	-0.0305006	0.131987	0.188797	0.458783	0.523639	0.0831122	-0.0899605
Tcell PD1lo -75 µm	-0.0641183	-0.267263	-0.129406	-0.282048	-0.0947227	-0.0717354	-0.0475234	-0.211383	-0.0227497	0.481941	0.100362	0.143545	0.366592	0.0566328	-0.0968501	-0.030919	0.0507671	0.136902	0.0350948	0.518232	0.209364	0.0192848	-0.0336714	0.00441497	0.160215	0.136869	0.249501	0.135635	0.0990908	0.0168943	0.0926969	0.135762	0.0901006	0.748984	0.409526	0.214986	0.0818267	0.0532111	0.0727997	0.118195	0.309996	0.11032	0.0359335	-0.0124491	0.0303462	0.0154843	-0.0182969	0.477853	0.197368
Tcell PD1lo -25 µm	-0.032975	-0.354735	-0.0813933	-0.344289	-0.062498	-0.123473	0.0465144	0.0270918	0.0339173	0.307692	0.0366522	0.144687	0.0645506	0.337387	0.135272	0.142397	0.112476	0.185124	-0.0662521	0.170995	0.426213	0.306975	0.124859	0.161718	0.182436	0.219979	0.0558824	0.171216	0.101607	0.175679	0.176168	0.151867	0.177486	0.415424	0.836882	0.652016	0.327056	0.247619	0.129073	0.181268	-0.0890634	-0.0469976	0.207346	0.224466	0.283022	0.255835	0.0819217	0.248654	0.351825
Tcell PD1lo 25 µm	-0.154702	-0.280208	-0.0706372	-0.271691	-0.0704019	-0.202359	0.041075	-0.0845856	-0.0363991	0	0.0717109	0.192119	-0.0110106	0.326821	0.418543	0.436525	0.320275	0.147809	0.00638547	0.00936441	0.311931	0.570559	0.489315	0.372418	0.252369	0.247482	-0.0354444	-0.0449708	0.232549	0.460961	0.327826	0.223293	0.191134	0.124819	0.597191	0.897514	0.666646	0.447933	0.260402	0.197038	-0.174639	-0.0939399	0.162321	0.481669	0.378816	0.17317	-0.036342	0.131976	0.242809
Tcell PD1lo 75 µm	-0.143793	-0.198855	-0.0391218	-0.136391	-0.0414491	-0.311154	0.0517136	-0.0857704	-0.00913632	-0.00835736	0.0383994	0.167582	-0.156123	0.163718	0.400949	0.6678	0.508533	0.290842	0.00752738	-0.101993	0.123741	0.398786	0.839466	0.644145	0.449481	0.355955	-0.00380387	-0.177259	0.163947	0.699495	0.538034	0.344743	0.313665	-0.0383239	0.258004	0.63883	0.947836	0.695707	0.46437	0.304839	-0.220047	-0.0249558	-0.0277525	0.596195	0.514229	0.267302	0.101457	-0.0342437	0.0390918
Tcell PD1lo 125 µm	-0.0704011	-0.25135	-0.0724901	-0.129419	-0.0557252	-0.0828777	0.0432248	-0.196765	-0.0073238	0.077651	0.103139	0.186093	-0.179976	0.0569989	0.234508	0.526697	0.695492	0.452111	0.123142	-0.0876688	0.0213282	0.143925	0.585326	0.8896	0.653046	0.492525	-0.038562	-0.214201	0.115116	0.550504	0.727608	0.491782	0.414637	0.029789	0.213286	0.423093	0.656014	0.981434	0.678758	0.450362	-0.0947344	0.0495668	-0.00494297	0.460836	0.734835	0.386788	0.225762	-0.0546658	0.0204883
Tcell PD1lo 175 µm	-0.118755	-0.102799	-0.0772914	0.0188311	-0.0653796	0.0460097	-0.101279	-0.0643073	-0.150478	0.46291	0.114906	0.0870684	-0.283256	-0.0908805	0.0794971	0.339488	0.615209	0.605672	0.127754	-0.120861	-0.101445	-0.00538165	0.32853	0.648171	0.883243	0.67758	0.0066972	-0.238281	0.160069	0.386947	0.577063	0.701907	0.56252	0.0169836	0.0450992	0.211124	0.410174	0.652571	0.999336	0.689048	-0.122302	-0.0930629	-0.0964605	0.2676	0.650542	0.539163	0.329737	-0.130168	-0.114496
Tcell PD1lo 225 µm	-0.0498022	-0.269107	-0.155652	-0.161866	-0.151008	-0.0565886	-0.0981013	-0.037121	-0.131627		0.0772672	0.198015	-0.168609	-0.120513	0.0341714	0.231342	0.360185	0.571979	0.26229	-0.0708796	-0.0750413	-0.0375206	0.239681	0.44247	0.711353	0.998341	0.0291998	-0.0130968	0.164943	0.310763	0.453409	0.710733	0.834642	0.106629	0.156117	0.18276	0.312164	0.480011	0.673547	0.956833	-0.134407	-0.0613878	-0.0600451	0.167741	0.315252	0.688542	0.513119	-0.0286074	-0.24082
[truncated: 78 more columns]

## Sheet: P value
Suppl. Table 8 Data to Figure 3A: Correlation of clinical events with cell density as a function of distance to squamous epithelium (SC) or HNSCC-stroma (ST) boundary (SC/HNSCC-ST boundary)
P values
survival: 0 = no, 1 = yes; local progress: 0 = no, 1 = progression at initial location, 2 = local progress at different location to origin; distal progress: 0 = no, 1 = yes
	Age at initial diagnosis	pT	pN	T_categories	N0bis3	Rebiopsy tumor free	Local progress	Days until local progression	Distal progress	Days until distal progression	Survival	Surviaval [days]	CD68hiCD163lo -75 µm	CD68hiCD163lo -25 µm	CD68hiCD163lo 25 µm	CD68hiCD163lo 75 µm	CD68hiCD163lo 125 µm	CD68hiCD163lo 175 µm	CD68hiCD163lo 225 µm	CD68hiCD163hi -75 µm	CD68hiCD163hi -25 µm	CD68hiCD163hi 25 µm	CD68hiCD163hi 75 µm	CD68hiCD163hi 125 µm	CD68hiCD163hi 175 µm	CD68hiCD163hi 225 µm	CD68loCD163hi -75 µm	CD68loCD163hi -25 µm	CD68loCD163hi 25 µm	CD68loCD163hi 75 µm	CD68loCD163hi 125 µm	CD68loCD163hi 175 µm	CD68loCD163hi 225 µm	Tcell -75 µm	Tcell -25 µm	Tcell 25 µm	Tcell 75 µm	Tcell 125 µm	Tcell 175 µm	Tcell 225 µm	SC/HNSCC -75 µm	SC/HNSCC -25 µm	SC/HNSCC 25 µm	SC/HNSCC 75 µm	SC/HNSCC 125 µm	SC/HNSCC 175 µm	SC/HNSCC 225 µm	CD68hiCD163lo PDL1hi -75 µm	CD68hiCD163lo PDL1hi -25 µm
Age at initial diagnosis	1	0.196245	-0.075339	0.129255	-0.100241	0.084135	-0.119657	0.044274	0.0232728	0.343879	-0.0389651	-0.190018	0.0433096	-0.0345253	-0.154095	-0.0992948	-0.0696235	-0.101711	-0.150256	0.0666303	0.13599	0.118523	-0.0544935	-0.0294979	-0.125924	-0.0659224	0.12358	0.044841	0.131311	-0.0701727	0.0434578	-0.0382642	0.0923403	-0.0104043	0.0279851	-0.078105	-0.0971227	-0.0603134	-0.119288	-0.00217121	0.0212014	-0.129385	-0.0368832	-0.177121	-0.249831	-0.0586873	0.0202849	0.000983443	0.104096
pT	0.196245	1	0.176947	0.860244	0.170545	0.221713	-0.144375	0.157654	0.159465	-0.244978	-0.00436948	-0.266097	-0.00138855	-0.0312182	-0.0672726	-0.0732268	-0.151276	-0.163132	-0.0368262	-0.0228172	0.0673449	0.126038	0.00257318	-0.138371	-0.13008	-0.276323	0.0146669	0.0101412	0.115077	-0.0714419	-0.0875396	-0.104717	-0.171407	-0.245161	-0.26892	-0.253203	-0.184833	-0.272036	-0.104882	-0.214183	-0.197616	-0.230562	-0.209739	-0.0360546	-0.176009	-0.203258	-0.216894	-0.0313881	0.101267
pN	-0.075339	0.176947	1	0.176449	0.987709	-0.226784	-0.0890761	0.144902	0.348213	0.0479027	-0.145319	-0.393418	-0.0279603	0.104622	0.110081	0.035846	-0.140556	-0.0558456	0.152604	-0.119518	-0.0315207	0.000590059	-0.0497256	-0.0571208	-0.00110069	-0.153337	-0.0496259	-0.0082636	-0.106878	-0.0651415	-0.0896785	-0.15869	-0.112105	-0.0135245	0.0326106	0.00535265	-0.0220103	-0.0713133	-0.0730074	-0.0989299	-0.0689131	0.0775288	0.0761052	-0.0897407	-0.113669	-0.0697197	-0.028485	0.0410451	0.0643377
T_categories	0.129255	0.860244	0.176449	1	0.1866	0.0844156	-0.16919	0.0168013	0.087234	-0.206197	0.093968	-0.257282	-0.0756809	-0.080163	-0.0595806	-0.0313453	-0.0567454	-0.124603	-0.0294744	-0.0739453	0.00812462	0.0590389	0.0193373	-0.0512518	-0.0456571	-0.166898	-0.00371195	0.0251585	0.055996	-0.106892	-0.0284987	-0.013711	-0.103226	-0.213698	-0.283791	-0.256842	-0.139704	-0.154413	0.0163749	-0.111795	-0.182533	-0.160326	-0.173325	-0.045037	-0.0666318	-0.108146	-0.128015	-0.0756221	0.0165949
N0-3	-0.100241	0.170545	0.987709	0.1866	1	-0.27738	-0.104157	0.16422	0.349136	0.0204783	-0.147572	-0.389765	-0.00706233	0.116919	0.128503	0.0368256	-0.129026	-0.0523077	0.153825	-0.097375	-0.0245289	0.00288575	-0.0502099	-0.043098	0.0114972	-0.148643	-0.0356137	0.00849261	-0.106743	-0.071879	-0.0734103	-0.14626	-0.108483	0.0100147	0.0452331	0.0122073	-0.0220614	-0.0563158	-0.0606052	-0.0940432	-0.0549456	0.0929801	0.076938	-0.106422	-0.0974589	-0.0672145	-0.0248934	0.0595488	0.0592841
Rebiopsy tumor free	0.084135	0.221713	-0.226784	0.0844156	-0.27738	1	0.494689	-0.170968	0.169078	-0.29277	-0.411484	-0.306986	-0.0959341	-0.415007	-0.439016	-0.307809	-0.108134	0.0029922	-0.155632	0.0278938	-0.0308683	-0.18178	-0.265016	0	0.0259368	-0.0565886	-0.0577817	0.153066	0.115282	-0.125464	-0.113698	-0.0291962	-0.216535	-0.0103145	-0.205789	-0.233227	-0.342098	-0.127751	0.0414087	-0.0565886	-0.0102894	0.0240087	0.270955	-0.100528	0.0406121	0.0349182	-0.155632	-0.0931098	-0.18723
Local progress	-0.119657	-0.144375	-0.0890761	-0.16919	-0.104157	0.494689	1	0.0465151	0.269415	0.0524142	-0.333675	0.176752	-0.221855	-0.1228	0.0245118	0.0239743	0.110694	-0.0214611	0.111551	-0.150586	-0.0787663	-0.0513935	0.0287357	-0.000703261	-0.063665	-0.0932533	-0.15503	0.177263	-0.0288195	0.0309239	0.00480738	-0.217425	-0.113111	-0.116075	-0.106194	-0.0919343	-0.0229438	0.00869221	-0.102092	-0.11705	-0.11439	0.0533903	0.10286	0.0164242	-0.0144282	-0.124656	0.0260174	-0.138241	-0.0351658
Days until local progression	0.044274	0.157654	0.144902	0.0168013	0.16422	-0.170968	0.0465151	1	0.341153	0.183333	-0.119834	-0.171015	-0.0576858	0.0689054	-0.0551418	-0.172582	-0.106007	0.0987355	-0.0458554	-0.04549	-0.00914674	-0.0564485	-0.176323	-0.144126	-0.0203086	-0.037121	0.115316	0.0272118	-0.0678172	-0.0272283	-0.121908	-0.142431	0.203815	-0.174777	0.127967	-0.0674245	-0.0952468	-0.179776	-0.0638824	-0.037121	-0.157324	-0.155146	-0.0246526	-0.415013	-0.151154	-0.145661	0.184797	-0.0567364	-0.051225
Distal progress	0.0232728	0.159465	0.348213	0.087234	0.349136	0.169078	0.269415	0.341153	1		-0.311876	-0.0518247	-0.193857	-0.225659	-0.104056	-0.0936315	-0.120148	-0.0434267	-0.0804495	-0.231633	-0.111402	-0.108953	-0.0480142	0.0106812	-0.11011	-0.131627	-0.0100592	0.180486	0.053887	-0.0643551	0.050349	-0.13939	-0.113865	-0.0980078	-0.0256448	-0.0992702	-0.0589708	-0.019962	-0.151682	-0.13885	-0.0844693	0.0575371	0.15384	0.028551	-0.0573573	-0.0953696	-0.0692803	-0.113645	-0.0847925
Days until distal progression	0.343879	-0.244978	0.0479027	-0.206197	0.0204783	-0.29277	0.0524142	0.183333		1	0.227921	0.142857	0.469767	-0.0659341	-0.120879	0.203471	0.375635	0.46291		0.610808	-0.126374	-0.0494505	-0.00278579	0.0716779	0.46291		0.231455	0.0904316	-0.10989	-0.280738	-0.213			0.143649	0.241758	0	-0.0807878	0.0657047	0.46291		0.181319	-0.043956	-0.483516	-0.119789	-0.00743109			0.202343	0
Survival	-0.0389651	-0.00436948	-0.145319	0.093968	-0.147572	-0.411484	-0.333675	-0.119834	-0.311876	0.227921	1	0.148194	0.0919736	0.142704	0.0392044	-0.00477641	0.0554215	-0.00806987	-0.14484	0.246819	0.119181	0.166227	0.0691282	0.00745498	0.0506511	0.0740809	0.115507	0.0406771	0.0533294	0.0416117	0.0181809	0.128383	0.0794209	0.241596	0.171575	0.166263	0.109332	0.100181	0.114113	0.0374308	-0.095136	-0.0982724	-0.213795	0.0461144	0.11049	0.139688	0.0265534	0.147317	0.197915
Surviaval [days]	-0.190018	-0.266097	-0.393418	-0.257282	-0.389765	-0.306986	0.176752	-0.171015	-0.0518247	0.142857	0.148194	1	-0.0980063	0.0223583	0.0651911	0.040638	0.222753	0.00819296	0.219126	-0.074655	0.0344062	0.0107793	0.0968392	0.157786	0.0287743	0.197291	-0.0905469	-0.00235802	-0.147404	0.0388188	0.106251	0.0328133	0.179955	-0.00018618	0.101765	0.130124	0.11721	0.169492	0.0862872	0.154114	-0.0701925	0.0116135	-0.0161575	0.218276	0.123527	0.0485336	0.159769	-0.0609399	0.0610936
CD68hiCD163lo -75 µm	0.0433096	-0.00138855	-0.0279603	-0.0756809	-0.00706233	-0.0959341	-0.221855	-0.0576858	-0.193857	0.469767	0.0919736	-0.0980063	1	0.525971	0.0992785	-0.0963074	-0.205475	-0.162167	-0.0466945	0.604145	0.32131	0.15261	-0.0481841	-0.171388	-0.208116	-0.168985	0.129317	-0.122209	-0.168604	-0.168611	-0.150259	-0.206989	-0.145933	0.458627	0.188	0.139378	-0.0512862	-0.15876	-0.280992	-0.143665	0.411661	0.108255	-0.0775783	-0.174034	-0.229916	-0.189911	-0.196325	0.760958	0.415685
CD68hiCD163lo -25 µm	-0.0345253	-0.0312182	0.104622	-0.080163	0.116919	-0.415007	-0.1228	0.0689054	-0.225659	-0.0659341	0.142704	0.0223583	0.525971	1	0.629039	0.275299	0.113019	0.0129703	0.0319273	0.186432	0.51432	0.463768	0.25009	0.109861	-0.0474795	-0.118461	-0.156449	-0.178569	-0.220284	0.0427056	0.0443255	-0.126433	-0.135586	0.194861	0.477527	0.487919	0.256269	0.0874928	-0.088202	-0.098801	-0.14575	-0.133687	-0.110452	0.0333677	0.0544226	-0.0521983	-0.104632	0.447771	0.712738
CD68hiCD163lo 25 µm	-0.154095	-0.0672726	0.110081	-0.0595806	0.128503	-0.439016	0.0245118	-0.0551418	-0.104056	-0.120879	0.0392044	0.0651911	0.0992785	0.629039	1	0.601993	0.414442	0.105612	0.0528588	-0.206352	0.106193	0.453996	0.470704	0.326218	0.101361	0.0332964	-0.274864	-0.156552	-0.0194419	0.27756	0.233485	0.0961577	-0.0241727	-0.0813956	0.175902	0.46891	0.420502	0.263307	0.0825972	0.0152636	-0.201345	-0.00811902	0.0492523	0.232171	0.183069	0.0594863	-0.07991	0.130495	0.328724
CD68hiCD163lo 75 µm	-0.0992948	-0.0732268	0.035846	-0.0313453	0.0368256	-0.307809	0.0239743	-0.172582	-0.0936315	0.203471	-0.00477641	0.040638	-0.0963074	0.275299	0.601993	1	0.616652	0.345519	0.0821437	-0.120545	0.0900843	0.373315	0.696565	0.576978	0.352712	0.236542	-0.121107	-0.230656	0.0258016	0.490276	0.426529	0.266572	0.102754	-0.170317	0.0901529	0.417874	0.666956	0.549246	0.34139	0.185376	-0.190925	-0.041227	-0.0748745	0.44169	0.447926	0.201201	0.107145	-0.0513737	0.0831602
CD68hiCD163lo 125 µm	-0.0696235	-0.151276	-0.140556	-0.0567454	-0.129026	-0.108134	0.110694	-0.106007	-0.120148	0.375635	0.0554215	0.222753	-0.205475	0.113019	0.414442	0.616652	1	0.510879	0.1459	-0.169985	-0.024661	0.157481	0.468303	0.712052	0.596691	0.362367	-0.144091	-0.246818	0.0968108	0.406225	0.580273	0.378087	0.243914	-0.0618918	0.0381242	0.257263	0.453984	0.67476	0.618533	0.324879	-0.14522	-0.0427358	-0.0361074	0.277916	0.633279	0.351276	0.194761	-0.133661	-0.0229405
CD68hiCD163lo 175 µm	-0.101711	-0.163132	-0.0558456	-0.124603	-0.0523077	0.0029922	-0.0214611	0.0987355	-0.0434267	0.46291	-0.00806987	0.00819296	-0.162167	0.0129703	0.105612	0.345519	0.510879	1	0.087614	-0.0789327	-0.122256	-0.0364035	0.284656	0.478397	0.685278	0.575222	0.0156853	-0.128265	0.0380799	0.256619	0.378161	0.404406	0.363464	0.0385305	0.103843	0.139214	0.300444	0.45135	0.59789	0.540767	-0.0644433	-0.000241579	-0.173204	0.120217	0.469911	0.614147	0.450472	-0.0860604	-0.0916101
CD68hiCD163lo 225 µm	-0.150256	-0.0368262	0.152604	-0.0294744	0.153825	-0.155632	0.111551	-0.0458554	-0.0804495		-0.14484	0.219126	-0.0466945	0.0319273	0.0528588	0.0821437	0.1459	0.087614	1	-0.160102	-0.13096	-0.0268328	0.0450986	0.133194	0.159703	0.262206	-0.0656438	-0.0168188	0.111641	0.110246	0.113832	0.0701024	0.323694	-0.0490784	-0.0753577	-0.0405258	-0.0317771	0.108182	0.127754	0.247885	-0.16427	-0.129139	-0.0257032	0.0605888	0.0742786	-0.062544	0.263446	-0.0350755	-0.191706
CD68hiCD163hi -75 µm	0.0666303	-0.0228172	-0.119518	-0.0739453	-0.097375	0.0278938	-0.150586	-0.04549	-0.231633	0.610808	0.246819	-0.074655	0.604145	0.186432	-0.206352	-0.120545	-0.169985	-0.0789327	-0.160102	1	0.489185	0.168936	-0.0397948	-0.146707	-0.0709453	-0.063913	0.381387	0.0678594	-0.0350613	-0.0995498	-0.132803	-0.108005	-0.147326	0.641141	0.287619	0.0975638	-0.0412187	-0.0920219	-0.119548	-0.0625291	0.417328	0.152899	-0.140675	-0.147504	-0.121921	-0.100597	-0.202576	0.507961	0.26074
CD68hiCD163hi -25 µm	0.13599	0.0673449	-0.0315207	0.00812462	-0.0245289	-0.0308683	-0.0787663	-0.00914674	-0.111402	-0.126374	0.119181	0.0344062	0.32131	0.51432	0.106193	0.0900843	-0.024661	-0.122256	-0.13096	0.489185	1	0.658978	0.219672	0.0257189	-0.0791124	-0.0621572	0.161432	0.131906	0.0119419	0.0118636	-0.0470239	-0.146239	-0.166265	0.31373	0.549436	0.384392	0.156683	0.0127869	-0.103715	-0.0753341	-0.000169146	-0.00314458	-0.0385884	0.039862	-0.00860012	-0.0768538	-0.236924	0.363333	0.565587
CD68hiCD163hi 25 µm	0.118523	0.126038	0.000590059	0.0590389	0.00288575	-0.18178	-0.0513935	-0.0564485	-0.108953	-0.0494505	0.166227	0.0107793	0.15261	0.463768	0.453996	0.373315	0.157481	-0.0364035	-0.0268328	0.168936	0.658978	1	0.57842	0.233473	0.0183	-0.0266582	-0.0283398	0.0741935	0.311377	0.301331	0.136632	-0.0105309	-0.110598	0.00833446	0.378143	0.599534	0.42211	0.151314	-0.00576605	-0.0768099	-0.151863	-0.0865183	0.0520893	0.294767	0.08125	-0.139696	-0.237242	0.21908	0.4088
CD68hiCD163hi 75 µm	-0.0544935	0.00257318	-0.0497256	0.0193373	-0.0502099	-0.265016	0.0287357	-0.176323	-0.0480142	-0.00278579	0.0691282	0.0968392	-0.0481841	0.25009	0.470704	0.696565	0.468303	0.284656	0.0450986	-0.0397948	0.219672	0.57842	1	0.653475	0.357081	0.244397	0.005035	-0.145029	0.206343	0.697298	0.498833	0.249853	0.138907	-0.110413	0.130681	0.472183	0.823173	0.594409	0.329141	0.191551	-0.234969	-0.0306924	-0.119259	0.570237	0.40778	0.143029	0.0352606	0.0468395	0.112708
CD68hiCD163hi 125 µm	-0.0294979	-0.138371	-0.0571208	-0.0512518	-0.043098	0	-0.000703261	-0.144126	0.0106812	0.0716779	0.00745498	0.157786	-0.171388	0.109861	0.326218	0.576978	0.712052	0.478397	0.133194	-0.146707	0.0257189	0.233473	0.653475	1	0.643936	0.444738	-0.0708134	-0.178885	0.154625	0.580871	0.784222	0.482516	0.341086	-0.0108372	0.161836	0.370358	0.611564	0.892899	0.650712	0.402502	-0.126876	0.0230345	-0.0768822	0.438235	0.681394	0.346556	0.188492	-0.0214317	0.0677811
CD68hiCD163hi 175 µm	-0.125924	-0.13008	-0.00110069	-0.0456571	0.0114972	0.0259368	-0.063665	-0.0203086	-0.11011	0.46291	0.0506511	0.0287743	-0.208116	-0.0474795	0.101361	0.352712	0.596691	0.685278	0.159703	-0.0709453	-0.0791124	0.0183	0.357081	0.643936	1	0.714144	0.0467772	-0.171891	0.0981771	0.339291	0.590749	0.660216	0.572163	0.0856948	0.101	0.225077	0.415354	0.637178	0.886108	0.672177	-0.0664499	-0.015545	-0.0791057	0.185352	0.559505	0.568262	0.336291	-0.106825	-0.10979
CD68hiCD163hi 225 µm	-0.0659224	-0.276323	-0.153337	-0.166898	-0.148643	-0.0565886	-0.0932533	-0.037121	-0.131627		0.0740809	0.197291	-0.168985	-0.118461	0.0332964	0.236542	0.362367	0.575222	0.262206	-0.063913	-0.0621572	-0.0266582	0.244397	0.444738	0.714144	1	0.0353471	-0.00955118	0.158231	0.30361	0.445329	0.708032	0.80991	0.10472	0.150324	0.177691	0.30698	0.480174	0.67378	0.95503	-0.128041	-0.0501331	-0.0582045	0.167741	0.315797	0.676912	0.496139	-0.0279938	-0.242989
CD68loCD163hi -75 µm	0.12358	0.0146669	-0.0496259	-0.00371195	-0.0356137	-0.0577817	-0.15503	0.115316	-0.0100592	0.231455	0.115507	-0.0905469	0.129317	-0.156449	-0.274864	-0.121107	-0.144091	0.0156853	-0.0656438	0.381387	0.161432	-0.0283398	0.005035	-0.0708134	0.0467772	0.0353471	1	0.313322	0.106148	0.075144	-0.0299342	-0.00879744	0.0703587	0.299715	0.148943	0.0147376	0.0574022	-0.0376245	0.00522482	0.0191646	0.291208	0.255965	0.034392	0.0562609	-0.130006	-0.0808302	-0.0565152	0.109028	-0.034642
CD68loCD163hi -25 µm	0.044841	0.0101412	-0.0082636	0.0251585	0.00849261	0.153066	0.177263	0.0272118	0.180486	0.0904316	0.0406771	-0.00235802	-0.122209	-0.178569	-0.156552	-0.230656	-0.246818	-0.128265	-0.0168188	0.0678594	0.131906	0.0741935	-0.145029	-0.178885	-0.171891	-0.00955118	0.313322	1	0.290326	-0.0274326	-0.0565061	-0.0745649	-0.0186361	0.149423	0.116857	-0.0600912	-0.18705	-0.233368	-0.24125	-0.0363039	-0.156851	0.0660928	0.220301	-0.0251073	-0.173692	-0.0222398	0.0129757	-0.0294622	-0.135037
CD68loCD163hi 25 µm	0.131311	0.115077	-0.106878	0.055996	-0.106743	0.115282	-0.0288195	-0.0678172	0.053887	-0.10989	0.0533294	-0.147404	-0.168604	-0.220284	-0.0194419	0.0258016	0.0968108	0.0380799	0.111641	-0.0350613	0.0119419	0.311377	0.206343	0.154625	0.0981771	0.158231	0.106148	0.290326	1	0.489614	0.304551	0.322855	0.148441	-0.0473086	-0.0225695	0.0945252	0.0828627	0.0906777	0.161846	0.139216	-0.160242	-0.0488609	0.249464	0.276702	0.227344	0.0732504	-0.0392061	-0.00752611	-0.196121
CD68loCD163hi 75 µm	-0.0701727	-0.0714419	-0.0651415	-0.106892	-0.071879	-0.125464	0.0309239	-0.0272283	-0.0643551	-0.280738	0.0416117	0.0388188	-0.168611	0.0427056	0.27756	0.490276	0.406225	0.256619	0.110246	-0.0995498	0.0118636	0.301331	0.697298	0.580871	0.339291	0.30361	0.075144	-0.0274326	0.489614	1	0.574068	0.422709	0.304749	-0.0444363	0.151701	0.395174	0.636325	0.529974	0.389011	0.266734	-0.24685	0.0115207	0.00782701	0.457455	0.514529	0.232444	0.135566	-0.000931659	-0.0168121
CD68loCD163hi 125 µm	0.0434578	-0.0875396	-0.0896785	-0.0284987	-0.0734103	-0.113698	0.00480738	-0.121908	0.050349	-0.213	0.0181809	0.106251	-0.150259	0.0443255	0.233485	0.426529	0.580273	0.378161	0.113832	-0.132803	-0.0470239	0.136632	0.498833	0.784222	0.590749	0.445329	-0.0299342	-0.0565061	0.304551	0.574068	1	0.535635	0.411719	0.0505355	0.12783	0.311504	0.512858	0.724523	0.57971	0.417838	-0.150715	-0.116786	-0.109701	0.354907	0.590724	0.31348	0.164638	-0.0459033	-0.00807515
CD68loCD163hi 175 µm	-0.0382642	-0.104717	-0.15869	-0.013711	-0.14626	-0.0291962	-0.217425	-0.142431	-0.13939		0.128383	0.0328133	-0.206989	-0.126433	0.0961577	0.266572	0.378087	0.404406	0.0701024	-0.108005	-0.146239	-0.0105309	0.249853	0.482516	0.660216	0.708032	-0.00879744	-0.0745649	0.322855	0.422709	0.535635	1	0.527593	0.0417915	0.0502176	0.162729	0.292168	0.469482	0.703945	0.675266	-0.143887	-0.127919	-0.0672972	0.186034	0.400489	0.604571	0.116163	-0.0786574	-0.240259
CD68loCD163hi 225 µm	0.0923403	-0.171407	-0.112105	-0.103226	-0.108483	-0.216535	-0.113111	0.203815	-0.113865		0.0794209	0.179955	-0.145933	-0.135586	-0.0241727	0.102754	0.243914	0.363464	0.323694	-0.147326	-0.166265	-0.110598	0.138907	0.341086	0.572163	0.80991	0.0703587	-0.0186361	0.148441	0.304749	0.411719	0.527593	1	0.0784205	0.154686	0.16909	0.28814	0.396335	0.562366	0.800629	-0.148996	-0.136104	-0.0902648	0.0841409	0.173797	0.53304	0.621542	-0.0137066	-0.135546
Tcell -75 µm	-0.0104043	-0.245161	-0.0135245	-0.213698	0.0100147	-0.0103145	-0.116075	-0.174777	-0.0980078	0.143649	0.241596	-0.00018618	0.458627	0.194861	-0.0813956	-0.170317	-0.0618918	0.0385305	-0.0490784	0.641141	0.31373	0.00833446	-0.110413	-0.0108372	0.0856948	0.10472	0.299715	0.149423	-0.0473086	-0.0444363	0.0505355	0.0417915	0.0784205	1	0.556911	0.262092	0.0465645	0.0252393	0.0236513	0.097832	0.342117	0.142098	-0.063269	-0.20268	-0.0473823	0.0168125	0.0589173	0.541368	0.34835
Tcell -25 µm	0.0279851	-0.26892	0.0326106	-0.283791	0.0452331	-0.205789	-0.106194	0.127967	-0.0256448	0.241758	0.171575	0.101765	0.188	0.477527	0.175902	0.0901529	0.0381242	0.103843	-0.0753577	0.287619	0.549436	0.378143	0.130681	0.161836	0.101	0.150324	0.148943	0.116857	-0.0225695	0.151701	0.12783	0.0502176	0.154686	0.556911	1	0.74755	0.352012	0.25438	0.0500097	0.129965	-0.0403298	-0.0259134	0.100442	0.128478	0.197145	0.163541	0.0936739	0.322595	0.5112
Tcell 25 µm	-0.078105	-0.253203	0.00535265	-0.256842	0.0122073	-0.233227	-0.0919343	-0.0674245	-0.0992702	0	0.166263	0.130124	0.139378	0.487919	0.46891	0.417874	0.257263	0.139214	-0.0405258	0.0975638	0.384392	0.599534	0.472183	0.370358	0.225077	0.177691	0.0147376	-0.0600912	0.0945252	0.395174	0.311504	0.162729	0.16909	0.262092	0.74755	1	0.713872	0.471031	0.217138	0.139253	-0.145853	-0.114432	0.0728793	0.394446	0.345	0.156486	-0.0176549	0.21296	0.403609
Tcell 75 µm	-0.0971227	-0.184833	-0.0220103	-0.139704	-0.0220614	-0.342098	-0.0229438	-0.0952468	-0.0589708	-0.0807878	0.109332	0.11721	-0.0512862	0.256269	0.420502	0.666956	0.453984	0.300444	-0.0317771	-0.0412187	0.156683	0.42211	0.823173	0.611564	0.415354	0.30698	0.0574022	-0.18705	0.0828627	0.636325	0.512858	0.292168	0.28814	0.0465645	0.352012	0.713872	1	0.685205	0.413173	0.260475	-0.204115	-0.0646475	-0.110804	0.562763	0.47228	0.255549	0.110286	0.0300892	0.135503
Tcell 125 µm	-0.0603134	-0.272036	-0.0713133	-0.154413	-0.0563158	-0.127751	0.00869221	-0.179776	-0.019962	0.0657047	0.100181	0.169492	-0.15876	0.0874928	0.263307	0.549246	0.67476	0.45135	0.108182	-0.0920219	0.0127869	0.151314	0.594409	0.892899	0.637178	0.480174	-0.0376245	-0.233368	0.0906777	0.529974	0.724523	0.469482	0.396335	0.0252393	0.25438	0.471031	0.685205	1	0.655599	0.437262	-0.10755	0.0165599	-0.0345133	0.469491	0.711769	0.371656	0.218107	-0.0371133	0.0443883
Tcell 175 µm	-0.119288	-0.104882	-0.0730074	0.0163749	-0.0606052	0.0414087	-0.102092	-0.0638824	-0.151682	0.46291	0.114113	0.0862872	-0.280992	-0.088202	0.0825972	0.34139	0.618533	0.59789	0.127754	-0.119548	-0.103715	-0.00576605	0.329141	0.650712	0.886108	0.67378	0.00522482	-0.24125	0.161846	0.389011	0.57971	0.703945	0.562366	0.0236513	0.0500097	0.217138	0.413173	0.655599	1	0.68455	-0.120591	-0.0936085	-0.0951833	0.265279	0.65045	0.534479	0.33273	-0.129871	-0.112496
Tcell 225 µm	-0.00217121	-0.214183	-0.0989299	-0.111795	-0.0940432	-0.0565886	-0.11705	-0.037121	-0.13885		0.0374308	0.154114	-0.143665	-0.098801	0.0152636	0.185376	0.324879	0.540767	0.247885	-0.0625291	-0.0753341	-0.0768099	0.191551	0.402502	0.672177	0.95503	0.0191646	-0.0363039	0.139216	0.266734	0.417838	0.675266	0.800629	0.097832	0.129965	0.139253	0.260475	0.437262	0.68455	1	-0.137054	-0.102534	-0.0642807	0.163637	0.283771	0.656124	0.492071	0.0137581	-0.192022
SC/HNSCC -75 µm	0.0212014	-0.197616	-0.0689131	-0.182533	-0.0549456	-0.0102894	-0.11439	-0.157324	-0.0844693	0.181319	-0.095136	-0.0701925	0.411661	-0.14575	-0.201345	-0.190925	-0.14522	-0.0644433	-0.16427	0.417328	-0.000169146	-0.151863	-0.234969	-0.126876	-0.0664499	-0.128041	0.291208	-0.156851	-0.160242	-0.24685	-0.150715	-0.143887	-0.148996	0.342117	-0.0403298	-0.145853	-0.204115	-0.10755	-0.120591	-0.137054	1	0.633737	0.132803	-0.170745	-0.190191	-0.203796	-0.142112	0.257731	-0.0520701
SC/HNSCC -25 µm	-0.129385	-0.230562	0.0775288	-0.160326	0.0929801	0.0240087	0.0533903	-0.155146	0.0575371	-0.043956	-0.0982724	0.0116135	0.108255	-0.133687	-0.00811902	-0.041227	-0.0427358	-0.000241579	-0.129139	0.152899	-0.00314458	-0.0865183	-0.0306924	0.0230345	-0.015545	-0.0501331	0.255965	0.0660928	-0.0488609	0.0115207	-0.116786	-0.127919	-0.136104	0.142098	-0.0259134	-0.114432	-0.0646475	0.0165599	-0.0936085	-0.102534	0.633737	1	0.394095	-0.0617225	0.00834097	-0.0586126	-0.0215193	0.00650251	-0.17977
SC/HNSCC 25 µm	-0.0368832	-0.209739	0.0761052	-0.173325	0.076938	0.270955	0.10286	-0.0246526	0.15384	-0.483516	-0.213795	-0.0161575	-0.0775783	-0.110452	0.0492523	-0.0748745	-0.0361074	-0.173204	-0.0257032	-0.140675	-0.0385884	0.0520893	-0.119259	-0.0768822	-0.0791057	-0.0582045	0.034392	0.220301	0.249464	0.00782701	-0.109701	-0.0672972	-0.0902648	-0.063269	0.100442	0.0728793	-0.110804	-0.0345133	-0.0951833	-0.0642807	0.132803	0.394095	1	0.13673	0.0673036	-0.14089	-0.100238	-0.168123	-0.165533
SC/HNSCC 75 µm	-0.177121	-0.0360546	-0.0897407	-0.045037	-0.106422	-0.100528	0.0164242	-0.415013	0.028551	-0.119789	0.0461144	0.218276	-0.174034	0.0333677	0.232171	0.44169	0.277916	0.120217	0.0605888	-0.147504	0.039862	0.294767	0.570237	0.438235	0.185352	0.167741	0.0562609	-0.0251073	0.276702	0.457455	0.354907	0.186034	0.0841409	-0.20268	0.128478	0.394446	0.562763	0.469491	0.265279	0.163637	-0.170745	-0.0617225	0.13673	1	0.491206	0.148699	-0.0548008	-0.128202	-0.0571194
SC/HNSCC 125 µm	-0.249831	-0.176009	-0.113669	-0.0666318	-0.0974589	0.0406121	-0.0144282	-0.151154	-0.0573573	-0.00743109	0.11049	0.123527	-0.229916	0.0544226	0.183069	0.447926	0.633279	0.469911	0.0742786	-0.121921	-0.00860012	0.08125	0.40778	0.681394	0.559505	0.315797	-0.130006	-0.173692	0.227344	0.514529	0.590724	0.400489	0.173797	-0.0473823	0.197145	0.345	0.47228	0.711769	0.65045	0.283771	-0.190191	0.00834097	0.0673036	0.491206	1	0.375232	0.173734	-0.0884642	-0.0196115
SC/HNSCC 175 µm	-0.0586873	-0.203258	-0.0697197	-0.108146	-0.0672145	0.0349182	-0.124656	-0.145661	-0.0953696		0.139688	0.0485336	-0.189911	-0.0521983	0.0594863	0.201201	0.351276	0.614147	-0.062544	-0.100597	-0.0768538	-0.139696	0.143029	0.346556	0.568262	0.676912	-0.0808302	-0.0222398	0.0732504	0.232444	0.31348	0.604571	0.53304	0.0168125	0.163541	0.156486	0.255549	0.371656	0.534479	0.656124	-0.203796	-0.0586126	-0.14089	0.148699	0.375232	1	0.382497	-0.0965139	-0.208942
SC/HNSCC 225 µm	0.0202849	-0.216894	-0.028485	-0.128015	-0.0248934	-0.155632	0.0260174	0.184797	-0.0692803		0.0265534	0.159769	-0.196325	-0.104632	-0.07991	0.107145	0.194761	0.450472	0.263446	-0.202576	-0.236924	-0.237242	0.0352606	0.188492	0.336291	0.496139	-0.0565152	0.0129757	-0.0392061	0.135566	0.164638	0.116163	0.621542	0.0589173	0.0936739	-0.0176549	0.110286	0.218107	0.33273	0.492071	-0.142112	-0.0215193	-0.100238	-0.0548008	0.173734	0.382497	1	-0.129286	-0.0497364
CD68hiCD163lo PDL1hi -75 µm	0.000983443	-0.0313881	0.0410451	-0.0756221	0.0595488	-0.0931098	-0.138241	-0.0567364	-0.113645	0.202343	0.147317	-0.0609399	0.760958	0.447771	0.130495	-0.0513737	-0.133661	-0.0860604	-0.0350755	0.507961	0.363333	0.21908	0.0468395	-0.0214317	-0.106825	-0.0279938	0.109028	-0.0294622	-0.00752611	-0.000931659	-0.0459033	-0.0786574	-0.0137066	0.541368	0.322595	0.21296	0.0300892	-0.0371133	-0.129871	0.0137581	0.257731	0.00650251	-0.168123	-0.128202	-0.0884642	-0.0965139	-0.129286	1	0.591028
CD68hiCD163lo PDL1hi -25 µm	0.104096	0.101267	0.0643377	0.0165949	0.0592841	-0.18723	-0.0351658	-0.051225	-0.0847925	0	0.197915	0.0610936	0.415685	0.712738	0.328724	0.0831602	-0.0229405	-0.0916101	-0.191706	0.26074	0.565587	0.4088	0.112708	0.0677811	-0.10979	-0.242989	-0.034642	-0.135037	-0.196121	-0.0168121	-0.00807515	-0.240259	-0.135546	0.34835	0.5112	0.403609	0.135503	0.0443883	-0.112496	-0.192022	-0.0520701	-0.17977	-0.165533	-0.0571194	-0.0196115	-0.208942	-0.0497364	0.591028	1
CD68hiCD163lo PDL1hi 25 µm	-0.0148236	0.105079	0.136115	0.0298709	0.137858	-0.181921	0.00112764	-0.0461025	-0.104744	-0.0364466	0.0743075	0.0527435	0.287608	0.584581	0.532932	0.248961	0.14138	0.0364186	-0.134912	0.11142	0.302184	0.366653	0.18775	0.153734	-0.0186972	-0.203488	-0.153604	-0.230506	-0.262604	0.0489373	0.0676156	-0.151147	-0.188619	0.223354	0.338989	0.407565	0.223247	0.081234	-0.00484417	-0.166139	-0.0396953	-0.0541366	-0.154913	-0.0101078	0.0469732	-0.120576	-0.17399	0.394607	0.723537
CD68hiCD163lo PDL1hi 75 µm	0.145734	0.00498501	0.0428685	0.0188024	0.0494757	-0.194528	0.0379259	-0.256546	-0.045821	0.3371	-0.031014	0.0135344	-0.0675151	0.191524	0.356651	0.480093	0.32341	0.285718	0.0266395	-0.146797	0.00146518	0.210083	0.379933	0.29478	0.199006	0.170058	-0.0830948	-0.071315	-0.0197029	0.133422	0.282238	0.039399	0.21516	-0.0542767	0.0216714	0.225995	0.403169	0.296119	0.148564	0.152315	-0.194761	-0.225108	-0.26158	0.082406	0.0757298	0.0609268	0.112209	0.0397903	0.195969
CD68hiCD163lo PDL1hi 125 µm	-0.034973	0.0978183	-0.0577687	0.146249	-0.0544595	0.249546	0.126491	-0.373043	-0.0974381		-0.0269857	0.114204	-0.209107	-0.00409134	0.222755	0.312643	0.4047	0.423453	-0.0626938	-0.00335986	-0.0996534	0.00212917	0.202372	0.329049	0.408371	0.312393	-0.0828573	-0.108965	-0.0493203	0.127693	0.257519	0.317115	0.10347	-0.00144746	-0.0828904	-0.0162068	0.150636	0.260251	0.369489	0.284558	-0.0402594	0.0144449	-0.111552	0.0309322	0.217497	0.224171	-0.0508587	-0.0948845	-0.0147956
CD68hiCD163lo PDL1hi 175 µm	0.0554512	0.0918605	-0.0999843	0.147825	-0.0988043	0.275092	0.131821	-0.158114	-0.0377499		-0.134633	-0.0401274	-0.114075	-0.128024	0.0592349	0.168733	0.180554	0.304651	-0.0227869	-0.0214885	-0.0745213	0.0630565	0.167469	0.204817	0.247712	-0.0410561	-0.0348593	-0.0834667	-0.168541	0.00830968	0.109319	-0.0389799	-0.034241	-0.0896483	-0.12816	-0.0660219	0.0896483	0.14963	0.185662	-0.0435666	0.124202	0.162418	0.0210188	0.0327931	0.155504	-0.0293849	-0.0184853	-0.0817653	-0.047833
CD68hiCD163hi PDL1hi -75 µm	0.0887621	0.0186761	0.0665205	-0.0382849	0.0767345	-0.202528	-0.151504	0.12515	-0.106534	0.391083	0.217427	0.0523967	0.535945	0.278272	-0.152825	-0.239085	-0.198161	-0.158564	-0.0633193	0.754953	0.549163	0.21146	-0.102191	-0.193196	-0.0901537	-0.140604	0.291537	0.104935	-0.0767493	-0.160665	-0.151025	-0.197692	-0.0689909	0.628861	0.396408	0.155021	-0.0647471	-0.175923	-0.130431	-0.10405	0.263527	0.0170599	-0.174642	-0.168517	-0.151926	-0.13473	-0.133092	0.684084	0.511347
CD68hiCD163hi PDL1hi -25 µm	0.255145	0.0923589	0.0449889	0.0182696	0.0406071	-0.0757945	-0.146622	0.0867789	0.010572	-0.174825	0.129831	0.0177656	0.301435	0.417934	-0.0278922	-0.0837139	-0.135826	-0.114563	-0.191037	0.45178	0.820215	0.505937	0.0656764	-0.0441413	-0.105729	-0.132467	0.20911	0.0310449	-0.0845435	-0.101893	-0.112549	-0.258341	-0.0969506	0.437936	0.606813	0.383462	0.115549	-0.0485876	-0.136049	-0.104824	0.0823951	-0.0480957	-0.0595372	-0.0635787	-0.0974293	-0.198794	-0.147222	0.480585	0.775013
CD68hiCD163hi PDL1hi 25 µm	0.237585	0.0671686	0.0780866	-0.00513598	0.0743297	-0.125666	-0.158947	-0.148225	-0.103911	-0.223776	0.123145	-0.0335438	0.250239	0.429769	0.194258	0.0588178	-0.062995	-0.0291064	-0.154254	0.281086	0.630531	0.679129	0.242331	0.0604365	-0.013721	-0.0554641	0.174925	0.0602045	0.0296329	0.0720462	-0.0303356	-0.120182	-0.0144895	0.308306	0.566133	0.542693	0.274857	0.0369313	-0.0439701	-0.0511716	0.0482318	-0.0275052	0.0321795	0.0932205	-0.0599147	-0.168277	-0.146725	0.408422	0.673187
CD68hiCD163hi PDL1hi 75 µm	-0.0289403	-0.10072	-0.0326919	-0.0884366	-0.0296515	-0.2674	-0.154813	-0.378223	-0.182866	-0.378602	0.254453	0.0991803	0.0552001	0.238118	0.325173	0.505573	0.305765	0.282472	-0.0397899	0.0767406	0.185589	0.463054	0.700372	0.482636	0.286907	0.246776	0.13096	-0.128759	0.0968197	0.500689	0.33803	0.224377	0.179165	0.128469	0.262358	0.514198	0.714543	0.467061	0.30806	0.199302	-0.0687088	0.00746723	-0.0938431	0.404768	0.293581	0.165176	0.0725401	0.175407	0.223142
CD68hiCD163hi PDL1hi 125 µm	-0.0917509	-0.0878913	0.01611	-0.00243845	0.0263641	-0.0569847	-0.0804503	-0.0807383	0.0205302	-0.385516	0.0371572	0.0784654	-0.241351	0.0840681	0.199115	0.344412	0.419284	0.454234	0.15613	-0.161192	0.014296	0.176409	0.425381	0.679298	0.551881	0.43856	0.0122541	-0.0920684	0.152875	0.464977	0.613358	0.507403	0.295483	-0.00561521	0.167679	0.314653	0.452937	0.618115	0.608664	0.391008	-0.163262	-0.0604635	-0.0889842	0.282827	0.467456	0.322015	0.097687	-0.0747776	0.0885795
CD68hiCD163hi PDL1hi 175 µm	-0.0418048	-0.167328	-0.056092	-0.0643632	-0.054275	0.100626	-0.0811156	-0.100901	-0.0786601		0.0877536	0.0306182	-0.129557	-0.0834824	0.0524494	0.168427	0.286482	0.378297	-0.0466312	-0.0107368	0.0672895	0.104711	0.227093	0.349604	0.529361	0.408699	0.0874652	0.0366785	-0.0332995	0.113876	0.206617	0.43386	0.306884	-0.0714439	0.0618676	0.0944266	0.200209	0.321766	0.456491	0.368709	-0.0382254	0.107269	-0.0141838	0.129043	0.260177	0.475101	-0.0378539	-0.0410382	-0.16739
CD68hiCD163hi PDL1hi 225 µm	0.141877	-0.179007	-0.155245	-0.105665	-0.153185		-0.11187		-0.0552753		0.125837	0.124542	0.0188228	-0.110359	-0.083261	-0.0593457	0.0545697	-0.0581776	-0.0289813	0.163117	0.183792	0.153675	0.154081	0.229517	0.336869	0.479617	0.238492	0.0602805	0.122945	0.120098	0.253487	0.397022	0.555511	0.0997794	0.195376	0.216437	0.22036	0.269617	0.32778	0.457469	-0.000561626	0.0296258	0.0159361	0.0509618	0.0752339	0.23307	-0.0235262	0.123276	-0.0900062
CD68loCD163hi PDL1hi -75 µm	0.128412	0.0596402	0.0227787	0.0366291	0.0463404	0.0261609	-0.0858271	0.192847	0.0675524	0.412393	0.0836363	-0.010872	0.0423386	-0.206856	-0.302878	-0.242492	-0.0647963	0.110062	-0.0403822	0.314835	0.103027	-0.147463	-0.16635	-0.0806042	0.0109412	-0.0939077	0.731609	0.20478	0.08402	-0.0990752	-0.0361254	-0.105933	-0.0713198	0.301209	0.215466	-0.0566939	-0.112552	-0.000734309	-0.0136756	-0.1039	0.330532	0.272817	-0.00525349	0.0150403	-0.0744345	-0.0726036		0.101845	-0.0407781
CD68loCD163hi PDL1hi -25 µm	0.0404274	0.147883	-0.206946	0.0994176	-0.189634	0.429838	0.0311505	-0.0451661	0.0697551	0.077935	-0.1226	0.0217201	0.157866	-0.190347	-0.319179	-0.348307	-0.275807	-0.152886	-0.059436	0.368745	0.24702	-0.0765704	-0.3121	-0.266101	-0.218535	-0.138217	0.268956	0.541183	0.114185	-0.186004	-0.284801	-0.164732	-0.104971	0.302163	0.111667	-0.15525	-0.309319	-0.358115	-0.248421	-0.152924	0.0912899	0.0874542	0.115647	-0.216128	-0.302703	-0.112903		0.131491	0.0268589
CD68loCD163hi PDL1hi 25 µm	0.294987	0.163346	0.0420765	0.0821547	0.0580532	0.221341	0.078311	-0.0657277	0.114883	-0.333333	-0.140412	-0.187801	0.0311562	-0.113402	-0.157991	-0.209892	-0.208988	-0.0495128	-0.116712	0.163929	0.068138	0.163879	-0.206005	-0.117278	-0.060186	-0.0977918	0.182143	0.23593	0.58796	0.0942176	-0.084132	0.00895294	-0.0785402	0.0735871	0.0801055	-0.0162463	-0.265877	-0.145342	-0.0171683	-0.10437	0.0785613	-0.0175975	0.25949	-0.0207352	-0.061506	-0.115752		0.0987739	0.116414
CD68loCD163hi PDL1hi 75 µm	-0.160082	-0.0258016	-0.0191707	-0.0245949	-0.0175916	-0.0674729	-0.190852	-0.00615901	-0.0745178	0.171457	0.0359741	-0.115756	0.095308	0.103669	0.0540495	0.234585	0.075556	0.155959	-0.0951137	0.0179567	-0.147849	0.0725452	0.330209	0.358391	0.234271	0.135913	0.143575	-0.225562	0.182122	0.493559	0.293943	0.21439	0.135045	0.0477939	0.0707967	0.254782	0.389306	0.274253	0.2872	0.0931078	0.13662	0.125623	0.00477936	0.20559	0.319439	-0.0517716		0.146792	0.129278
CD68loCD163hi PDL1hi 125 µm	0.0795478	0.085111	-0.131287	0.179702	-0.127064	0.125908	0.0108087	-0.285188	-0.135359		0.0904793	-0.00749819	-0.196229	-0.0111963	0.144914	0.309191	0.472725	0.43451	0.349187	-0.0489549	-0.211802	0.0390711	0.357939	0.539278	0.562089	0.34222	0.000602138	-0.211078	0.276082	0.419058	0.643052	0.531002	0.297082	-0.0657178	-0.0364606	0.121477	0.328084	0.523754	0.629733	0.315957	-0.14561	-0.0554015	-0.120549	0.194268	0.536567	0.22886		-0.04444	-0.110931
CD68loCD163hi PDL1hi 175 µm	0.185698	0.10183	-0.130011	0.169595	-0.127958		-0.086162		-0.0460653		0.0847319	-0.0878988	-0.140134	-0.18556	-0.179049	0.0295999	-0.0773801	-0.0426359		-0.0694903	-0.205093	-0.159517	-0.00327101	0.105965	-0.0609436		-0.0491126	-0.106699	0.192073	0.17538	0.236152	0.361774		-0.173198	-0.211604	-0.198582	-0.0358717	0.1094	0.203504		-0.146495	-0.159517	-0.0227881	0.153465	0.232387	-0.0314856
Tcell PDL1hi -75 µm	0.114581	-0.0306768	0.00809763	-0.0741019	0.00791757	0	-0.180652	-0.0584727	-0.0868904	0.13688	0.256072	0.0698215	0.554481	0.299388	-0.102928	-0.203624	-0.175798	-0.12618	-0.0968522	0.606044	0.441389	0.131562	-0.0886924	-0.0984262	-0.00982616	-0.0313726	0.354192	0.151593	-0.0697829	-0.105087	-0.0331897	-0.052634	0.0116955	0.765644	0.543175	0.284088	0.0428078	-0.0551252	-0.0716078	-0.00132405	0.239144	0.0728818	-0.0507249	-0.131298	-0.109638	-0.0592841	-0.0678422	0.638539	0.531268
Tcell PDL1hi -25 µm	0.05851	-0.115805	0.0829746	-0.204702	0.0831741	-0.189166	-0.192888	0.0183013	-0.013647	0.281818	0.17851	0.103394	0.332383	0.502335	0.105798	-0.000382449	-0.0444615	0.019061	-0.187997	0.355449	0.640957	0.43084	0.105218	0.0955068	0.0417976	-0.0352145	0.212401	0.0127051	-0.0673765	0.0217538	0.0130783	-0.0879333	-0.0316617	0.523714	0.868359	0.67383	0.326821	0.207567	0.00126696	-0.0315673	0.0383451	0.0153679	0.0406094	0.118647	0.101154	0.00218222	-0.0769754	0.473143	0.735283
Tcell PDL1hi 25 µm	0.0369083	-0.170127	0.0372309	-0.242652	0.0384491	-0.16547	-0.22185	-0.125328	-0.111979	0.145455	0.164969	0.0747551	0.365678	0.507503	0.266488	0.127572	0.0319136	0.0765841	-0.201992	0.275725	0.461583	0.509635	0.236569	0.183574	0.108705	0.028169	0.147046	-0.0970972	-0.0613165	0.149331	0.0969245	-0.0137724	0.0445954	0.440751	0.744279	0.813224	0.491572	0.27699	0.0725237	0.0126731	0.0787645	0.0223587	0.0412338	0.187376	0.116766	0.029945	-0.0916126	0.384365	0.613675
Tcell PDL1hi 75 µm	-0.0202144	-0.182492	-0.0393206	-0.145051	-0.0386194	-0.30095	-0.216056	-0.309737	-0.179607	0.189526	0.214117	0.0284147	0.165829	0.289475	0.292581	0.434218	0.23927	0.245505	-0.161845	0.152229	0.169262	0.418521	0.586594	0.427949	0.299046	0.202364	0.131488	-0.153803	0.0170649	0.427298	0.340286	0.184337	0.174378	0.273914	0.39836	0.692129	0.796045	0.481391	0.294358	0.165001	0.0136151	0.0353435	-0.147101	0.35732	0.278156	0.161897	0.0324071	0.243134	0.277247
Tcell PDL1hi 125 µm	-0.045615	-0.215977	-0.0249665	-0.156547	-0.0103948	-0.148795	-0.127999	-0.0478741	0.0118457	0.132968	0.0671946	0.0832997	-0.162087	0.0739242	0.177088	0.360499	0.530346	0.498407	-0.0440715	-0.0506495	0.0784127	0.158304	0.494938	0.736969	0.692363	0.437204	-0.00956664	-0.233347	0.0272041	0.367115	0.609091	0.452633	0.309372	0.115925	0.268095	0.439228	0.626263	0.775145	0.664441	0.398978	-0.0388765	-0.0448022	-0.136981	0.293874	0.509342	0.381026	0.0565121	-0.0450244	0.0427531
Tcell PDL1hi 175 µm	0.0645934	-0.10173	-0.0245338	0.0128688	-0.0105786	0.17726	0.0690474	-0.0880262	-0.0981396		-0.0616059	-0.00726807	-0.175054	-0.101752	0.00597213	0.217683	0.34916	0.353282	0.102589	0.0886883	0.0444191	0.0164065	0.252225	0.432744	0.630146	0.533898	0.033067	-0.137933	-0.0680284	0.155687	0.314596	0.345832	0.47334	0.0875405	0.0514505	0.117437	0.278949	0.45408	0.58198	0.502596	-0.0293198	0.0197193	-0.136345	-0.0307164	0.305748	0.366915	0.35481	-0.075339	-0.0898183
Tcell PDL1hi 225 µm	0.0644171	-0.216658	-0.110935	-0.130165	-0.107669	-0.108465	0.0154047	0.184797	-0.0641824		0.0252227	0.187754	-0.0437066	-0.120267	-0.0727885	0.0483135	0.161706	0.120891	0.24887	0.0660187	0.0537338	0.0451721	0.157403	0.257607	0.402056	0.557089	0.173258	0	-0.00477089	0.0889719	0.166614	0.303944	0.620644	0.0554625	0.0913532	0.0824167	0.161715	0.292849	0.382479	0.530304	-0.0363798	-0.00325747	-0.0243877	0.00796071	0.110426	0.180774	0.309229	0.120914	-0.0976468
SC/HNSCC PDL1hi -75 µm	0.113118	0.0117493	0.0701313	-0.0495857	0.0718113	0.00565754	-0.100405	0.00477684	-0.143437	0.3195	0.169614	-0.0266313	0.445329	0.310143	-0.0609209	-0.201545	-0.19322	-0.213744	-0.0746157	0.451656	0.421435	0.17869	-0.180518	-0.202078	-0.0988423	-0.159151	0.195076	0.0473	-0.0247345	-0.187073	-0.154524	-0.162422	-0.0621018	0.513667	0.449742	0.211601	-0.0881752	-0.157393	-0.153331	-0.116058	0.177472	0.0651886	0.0144942	-0.228865	-0.172879	-0.169694	-0.199328	0.636966	0.601602
SC/HNSCC PDL1hi -25 µm	0.0873334	0.0671236	0.0683725	0.0103749	0.0605268	-0.01273	0.00622259	0.118838	0.00560444	0.197802	0.139222	0.0353232	0.277723	0.347539	0.0260543	-0.128331	-0.0948135	-0.121177	-0.169159	0.310867	0.553651	0.28043	-0.0437415	-0.0714656	-0.0524804	-0.153071	0.205432	0.0680904	-0.0354118	-0.117937	-0.0740917	-0.228375	-0.0804457	0.447567	0.578765	0.336972	0.0800217	-0.0405034	-0.105177	-0.118201	0.0456848	0.10373	0.0355108	-0.114235	-0.0485405	-0.153353	-0.117392	0.485095	0.719062
SC/HNSCC PDL1hi 25 µm	0.127634	-0.00828746	0.0787257	-0.0726778	0.0620091	0.0836698	-0.0248575	0.0185491	-0.0323571	0.0412655	0.0971903	0.0352253	0.173677	0.239158	-0.0160117	-0.196007	-0.198821	-0.190701	-0.209056	0.259295	0.510707	0.302589	-0.115357	-0.203095	-0.158196	-0.242907	0.206724	0.162812	-0.0811482	-0.19909	-0.231448	-0.28627	-0.213652	0.31998	0.473427	0.248109	-0.0322142	-0.185511	-0.223174	-0.221578	0.0500611	0.0854698	0.249485	-0.0814226	-0.171824	-0.259872	-0.243434	0.254682	0.583736
SC/HNSCC PDL1hi 75 µm	0.0300179	0.0186292	-0.00448022	-0.024512	-0.0463115	0.0708822	-0.157215	-0.404307	-0.125972	-0.0771517	0.083944	0.154667	-0.0966493	-0.114728	-0.0107696	0.0896083	0.112964	0.141176	0.0228409	-0.0144901	-0.0477075	0.00389066	0.157617	0.130388	0.144182	0.178721	0.0975739	0.0911919	0.0618795	0.142978	-0.014479	0.158822	0.193874	-0.0448364	-0.0314652	0.00773445	0.145369	0.0897897	0.147182	0.23338	-0.0665866	-0.0166877	0.0206838	0.446029	0.0424385	0.250624	0.00724196	0.00220863	-0.0966125
SC/HNSCC PDL1hi 125 µm	-0.0923324	-0.192592	-0.056889	-0.0591128	-0.0549974	0.141364	-0.00668915	-0.198165	-0.101411		0.0942028	0.0656738	-0.202505	0.0051278	0.177986	0.303684	0.470019	0.46639	-0.0680531	0.0311117	0.105433	0.140036	0.307942	0.439258	0.524809	0.383101	-0.0859516	-0.124892	-0.0136414	0.176771	0.19842	0.40383	0.0413886	-0.0165438	0.102263	0.172956	0.276942	0.424619	0.555812	0.343376	-0.0768388	0.0761146	-0.0047168	0.222457	0.459996	0.495664	-0.0586012	-0.124239	-0.129358
CD68hiCD163lo PDL1lo -75 µm	0.00976576	0.0181006	-0.0542399	-0.0362719	-0.0319874	-0.00184173	-0.208865	-0.0106971	-0.196666	0.44215	0.0443766	-0.0978709	0.870148	0.357328	0.00238381	-0.151851	-0.262207	-0.21747	-0.0034679	0.523049	0.195943	0.0505587	-0.12259	-0.261037	-0.237802	-0.161429	0.0737649	-0.178219	-0.162757	-0.208891	-0.243212	-0.197331	-0.152742	0.264881	-0.00144555	-0.0107586	-0.170685	-0.241333	-0.305502	-0.15145	0.411832	0.153508	0.00243246	-0.202228	-0.2805	-0.20209	-0.177924	0.408973	0.139729
CD68hiCD163lo PDL1lo -25 µm	-0.129939	-0.110083	0.0429175	-0.128369	0.05811	-0.404718	-0.0999305	0.169781	-0.184037	0.0989011	0.0695225	-0.0324956	0.327549	0.756852	0.598432	0.328786	0.154061	0.0676755	0.124989	0.00213084	0.288471	0.352578	0.279653	0.0932323	-0.0301649	0.013578	-0.192399	-0.127735	-0.0947321	0.115972	0.0454543	-0.00991198	-0.049201	-0.0604169	0.281472	0.38223	0.238269	0.12478	-0.0761367	-0.0138747	-0.180748	-0.0626533	0.0304771	0.146031	0.100869	0.0763636	-0.0761514	0.0521682	0.152342
CD68hiCD163lo PDL1lo 25 µm	-0.168353	-0.110252	0.0681827	-0.108328	0.0833624	-0.449305	-0.0200953	0.0597587	-0.0583532	-0.043956	0.0162045	0.0250108	0.0526154	0.545289	0.914766	0.568205	0.398473	0.126421	0.0600741	-0.248582	0.0782993	0.419452	0.453443	0.288193	0.116986	0.101835	-0.245473	-0.113793	0.0454099	0.277393	0.240699	0.161395	0.0149413	-0.147794	0.17138	0.457887	0.407953	0.270607	0.0838124	0.0708202	-0.228616	-0.0187675	0.127129	0.275915	0.185469	0.131854	-0.09108	-0.0218635	0.0818056
CD68hiCD163lo PDL1lo 75 µm	-0.0992831	-0.106961	0.0370567	-0.0687396	0.0336171	-0.356228	-0.0255536	-0.119781	-0.0646306	0.209123	0.0153906	0.0300882	-0.0553704	0.297359	0.5803	0.972087	0.582559	0.330318	0.0755769	-0.0928937	0.121761	0.407145	0.694241	0.552278	0.333664	0.227534	-0.102949	-0.223501	0.0538645	0.50214	0.423316	0.274989	0.0638762	-0.1338	0.172205	0.498358	0.690126	0.535567	0.314236	0.175696	-0.182682	-0.0643169	-0.0498487	0.46884	0.45187	0.21021	0.0652318	-0.0453644	0.0543794
CD68hiCD163lo PDL1lo 125 µm	-0.0524245	-0.181847	-0.143655	-0.079382	-0.133575	-0.152908	0.082034	-0.059252	-0.105219	0.375635	0.0765287	0.179603	-0.174317	0.117283	0.379352	0.589866	0.974534	0.522194	0.158291	-0.131633	0.0141651	0.186858	0.484815	0.710558	0.608877	0.375129	-0.133918	-0.262677	0.127933	0.430161	0.594796	0.393138	0.250801	-0.0210384	0.0923826	0.314942	0.48942	0.6982	0.634516	0.338094	-0.129051	-0.0657599	-0.0383238	0.297259	0.652714	0.369606	0.203604	-0.110497	-0.0284248
CD68hiCD163lo PDL1lo 175 µm	-0.101777	-0.161749	-0.0574764	-0.12349	-0.0539701	0.014961	-0.0262617	0.0814388	-0.0434267	0.46291	-0.00484192	0.00411106	-0.161691	0.0132036	0.106895	0.344793	0.509662	0.999507	0.0702512	-0.0759325	-0.11834	-0.0346708	0.285092	0.478902	0.685229	0.573001	0.0156853	-0.12693	0.0430254	0.259142	0.382312	0.413086	0.353292	0.039361	0.107015	0.144108	0.303183	0.452035	0.59805	0.538563	-0.0638769	0.00119124	-0.172654	0.124008	0.471804	0.625173	0.429864	-0.0860604	-0.0923358
CD68hiCD163lo PDL1lo 225 µm	-0.150256	-0.0368262	0.152604	-0.0294744	0.153825	-0.155632	0.111551	-0.0458554	-0.0804495		-0.14484	0.219126	-0.0466945	0.0319273	0.0528588	0.0821437	0.1459	0.087614	1	-0.160102	-0.13096	-0.0268328	0.0450986	0.133194	0.159703	0.262206	-0.0656438	-0.0168188	0.111641	0.110246	0.113832	0.0701024	0.323694	-0.0490784	-0.0753577	-0.0405258	-0.0317771	0.108182	0.127754	0.247885	-0.16427	-0.129139	-0.0257032	0.0605888	0.0742786	-0.062544	0.263446	-0.0350755	-0.191706
CD68hiCD163hi PDL1lo -75 µm	-0.0126259	-0.0333154	-0.167621	-0.0423044	-0.140454	0.136554	-0.118406	-0.0443441	-0.191668	0.382524	0.127268	-0.116968	0.403464	-0.0563186	-0.222069	-0.0461208	-0.168526	-0.0239634	-0.113199	0.687218	0.164135	0.0320626	-0.0424274	-0.150229	-0.088702	-0.0378903	0.290535	-0.0359298	-0.0122295	-0.0461815	-0.14487	-0.0456143	-0.154694	0.292981	-0.0249777	-0.0675434	-0.112604	-0.0774794	-0.127543	-0.0735411	0.443459	0.285325	-0.00178079	-0.13916	-0.14976	-0.126915	-0.159979	0.0826555	-0.133774
CD68hiCD163hi PDL1lo -25 µm	0.0117104	0.0391112	-0.0801574	0.0176034	-0.068256	-0.0480173	0.00861487	0.0595845	-0.148536	0	0.0177727	-0.0299431	0.107057	0.327118	0.191101	0.252011	0.0929888	-0.0692251	-0.037898	0.222847	0.655377	0.515305	0.3141	0.063746	-0.0656725	0.00760373	-0.020204	0.0457158	0.104705	0.142377	-0.00520339	-0.0448384	-0.152578	-0.0741546	0.192575	0.213214	0.134227	0.057813	-0.0768437	-0.0423476	-0.0911584	0.0584555	0.0483182	0.137631	0.0564672	0.0254972	-0.191875	-0.0685391	0.020929
CD68hiCD163hi PDL1lo 25 µm	0.040845	0.0954381	-0.0386592	0.0454979	-0.0401759	-0.161201	0.00108709	0.0131539	-0.069779	-0.0934066	0.0967042	-0.0470423	-0.00598409	0.32679	0.453419	0.433268	0.2297	-0.0104795	0.0381514	0.00658192	0.465929	0.855987	0.621395	0.277256	0.0454082	0.0325571	-0.130012	0.0371876	0.409731	0.404753	0.209371	0.0827178	-0.0803968	-0.198942	0.179145	0.474339	0.41109	0.2135	0.0356875	-0.0232209	-0.250175	-0.102495	0.089463	0.347407	0.156712	-0.0614468	-0.204632	-0.0256062	0.103588
CD68hiCD163hi PDL1lo 75 µm	-0.0617624	0.0136164	-0.0586123	0.0240014	-0.0630975	-0.232624	0.0329656	-0.136336	-0.031644	0.00278579	0.0547493	0.0842238	-0.0802687	0.22782	0.457428	0.675251	0.452262	0.256404	0.0328105	-0.0674746	0.222179	0.571157	0.982689	0.633447	0.340096	0.229524	-0.0242973	-0.145175	0.240498	0.697992	0.488932	0.251249	0.119785	-0.156852	0.120238	0.460581	0.797538	0.582863	0.316944	0.178618	-0.250135	-0.0304843	-0.0987276	0.580885	0.412619	0.150875	0.0177398	0.00902194	0.0781417
CD68hiCD163hi PDL1lo 125 µm	-0.0250595	-0.154387	-0.0675799	-0.068738	-0.0541066	0.015238	0.00852561	-0.151529	0.0177511	0.0716779	0.00479927	0.144017	-0.152995	0.106912	0.316477	0.571614	0.702605	0.46813	0.114424	-0.125748	0.0426775	0.233938	0.654466	0.990197	0.634556	0.439607	-0.0685532	-0.172892	0.160416	0.583046	0.785989	0.477217	0.326333	0.00787637	0.181079	0.386785	0.618093	0.899206	0.641101	0.397694	-0.113052	0.0209244	-0.064404	0.450308	0.68496	0.345606	0.170848	-0.0067454	0.0471536
CD68hiCD163hi PDL1lo 175 µm	-0.12479	-0.128646	-0.00424143	-0.0465523	0.00838791	0.0259368	-0.0658207	-0.0284622	-0.11011	0.46291	0.0515169	0.0284726	-0.203507	-0.0459378	0.100235	0.349436	0.594242	0.682553	0.156892	-0.0651304	-0.0753184	0.022684	0.358053	0.64359	0.999482	0.719875	0.0519068	-0.171891	0.106709	0.342569	0.597765	0.661848	0.570135	0.0919532	0.103608	0.228989	0.416952	0.637223	0.885704	0.67753	-0.0630044	-0.0144054	-0.0787706	0.185475	0.55804	0.562622	0.329465	-0.101927	-0.108518
CD68hiCD163hi PDL1lo 225 µm	-0.0643828	-0.274238	-0.154343	-0.165221	-0.149657	-0.0565886	-0.0952495	-0.037121	-0.131627		0.075674	0.196235	-0.168296	-0.117344	0.0344128	0.236236	0.361675	0.575171	0.258445	-0.063913	-0.0617046	-0.0263263	0.24458	0.445005	0.714229	0.999945	0.0353471	-0.00955118	0.160265	0.30511	0.447629	0.710761	0.810339	0.104872	0.151289	0.179532	0.308344	0.48063	0.673935	0.955189	-0.128493	-0.0509176	-0.0586873	0.168936	0.316161	0.679965	0.491676	-0.0279938	-0.242989
CD68loCD163hi PDL1lo -75 µm	0.0629907	-0.0404556	-0.122295	-0.0403725	-0.120053	-0.104176	-0.139354		-0.0704053		0.0636332	-0.0890824	0.133104	-0.0745426	-0.136313	0.0427138	-0.134502	-0.0712949	-0.0424816	0.251288	0.0824779	0.0370132	0.134383	-0.0343979	0.0512752	0.143943	0.644204	0.252642	0.0706023	0.187998	-0.00948334	0.0802562	0.179835	0.14753	-0.00560212	0.0325701	0.153264	-0.0559488	0.0187348	0.124724	0.130959	0.130171	0.0451387	0.0279744	-0.132008	-0.0531331	-0.0365714	0.0129977	-0.0819934
CD68loCD163hi PDL1lo -25 µm	0.0636566	-0.00701831	0.0237878	0.0306398	0.0403056	0.00668914	0.165128	0.0456463	0.164025	0.199389	0.072065	-0.026053	-0.178454	-0.201901	-0.10668	-0.137601	-0.182411	-0.103306	0.00293752	0.00047554	0.0836348	0.10018	-0.0688413	-0.141557	-0.131212	0.0232459	0.336896	0.934592	0.358235	0.0333468	0.00629651	-0.0437261	0.00231119	0.0534736	0.0480729	-0.0594407	-0.126264	-0.158723	-0.195892	-0.00470235	-0.178814	0.0500479	0.201859	0.0278336	-0.111723	-0.00463823	0.0126255	-0.0989479	-0.19529
CD68loCD163hi PDL1lo 25 µm	0.138744	0.117955	-0.0919403	0.0474052	-0.0981137	0.0230589	-0.0527676	-0.0258123	0.0612072	0	0.10502	-0.150946	-0.180817	-0.186576	-0.0191209	0.0330538	0.09565	0.042224	0.0830304	-0.0247883	0.089111	0.363903	0.247444	0.174074	0.122323	0.194023	0.123677	0.355963	0.962761	0.499315	0.31687	0.330481	0.181083	-0.0477693	0.0213468	0.133955	0.135327	0.123664	0.182397	0.183399	-0.19185	-0.0604428	0.210356	0.320522	0.240098	0.0916701	-0.0590844	0.0272221	-0.1409
CD68loCD163hi PDL1lo 75 µm	-0.0430873	-0.0626903	-0.0559381	-0.0962938	-0.0637015	-0.143741	0.0261816	-0.00687827	-0.0434419	-0.268792	0.0738459	0.0521714	-0.192023	0.0422436	0.254533	0.481561	0.422412	0.260012	0.0795855	-0.0801579	0.0507177	0.332581	0.692147	0.58767	0.360557	0.282742	0.0645672	0.0124239	0.473327	0.970915	0.564478	0.427293	0.265827	-0.0320372	0.176631	0.41467	0.62678	0.553666	0.401409	0.244392	-0.278711	-0.0255042	0.0018347	0.46605	0.523028	0.228517	0.0753174	0.00199999	-0.00206032
CD68loCD163hi PDL1lo 125 µm	0.0389337	-0.0883232	-0.087162	-0.0362694	-0.0714427	-0.113698	0.00985096	-0.0998304	0.0687897	-0.213	0.0233966	0.115162	-0.14518	0.0507728	0.223053	0.413513	0.564674	0.370889	0.10712	-0.12432	-0.0239932	0.148689	0.500634	0.779427	0.586006	0.44248	-0.0266233	-0.030743	0.301383	0.569474	0.996812	0.529264	0.403067	0.0618968	0.141826	0.321672	0.518558	0.724491	0.571306	0.413715	-0.165392	-0.135748	-0.118523	0.36125	0.589397	0.30817	0.142302	-0.029884	0.00533861
CD68loCD163hi PDL1lo 175 µm	-0.0916608	-0.140172	-0.139522	-0.0647081	-0.127245	-0.0291962	-0.208074	-0.142431	-0.134701		0.117981	0.0673144	-0.176155	-0.0820638	0.14234	0.272884	0.416378	0.432332	0.0615737	-0.0925531	-0.0990846	0.0264226	0.252662	0.476979	0.707817	0.711161	0.00388434	-0.0463936	0.282017	0.39073	0.496753	0.945988	0.530419	0.0952019	0.116715	0.225411	0.311555	0.460998	0.682264	0.67772	-0.11862	-0.0943556	-0.0697908	0.152309	0.355733	0.643241	0.107125	-0.0662231	-0.233671
CD68loCD163hi PDL1lo 225 µm	0.096185	-0.172108	-0.120128	-0.105855	-0.116461	-0.216535	-0.115839	0.203815	-0.115361		0.0848085	0.185817	-0.140717	-0.134472	-0.0275053	0.0970785	0.240532	0.359909	0.318205	-0.13946	-0.160256	-0.10832	0.137253	0.341052	0.572591	0.810407	0.0730837	-0.00966529	0.14635	0.30285	0.411847	0.530453	0.999828	0.0873359	0.158124	0.168782	0.287967	0.397186	0.563191	0.801334	-0.151115	-0.14265	-0.0978466	0.0838335	0.171671	0.53263	0.61567	-0.00205928	-0.13089
Tcell PDL1lo -75 µm	-0.0946581	-0.256578	-0.0210885	-0.218153	0.00715102	-0.0171908	-0.0369281	-0.168705	-0.0477742	0.222863	0.138045	-0.0726225	0.264976	0.0106849	-0.0525331	-0.154811	-0.0110614	0.146138	0.0199396	0.389037	0.0261306	-0.14434	-0.107225	0.0291329	0.0843285	0.16921	0.215193	0.125208	0.0269703	0.0587868	0.0736844	0.0687072	0.130565	0.715565	0.299401	0.0909756	-0.0471534	0.0352177	0.0243474	0.143245	0.330832	0.225806	0.0112205	-0.151883	-0.0184077	0.0378944	0.141497	0.177361	-0.00737173
Tcell PDL1lo -25 µm	-0.0596732	-0.323239	-0.00799938	-0.288741	0.00756726	-0.168061	-0.00389327	0.148526	0.00661801	-0.0274725	0.0764916	0.0661452	0.0103214	0.36442	0.26128	0.185789	0.134065	0.170065	0.0404106	0.0592931	0.292843	0.265833	0.170767	0.240973	0.148802	0.253366	-0.0187418	0.0900887	0.0289051	0.240399	0.202513	0.144673	0.232715	0.337023	0.830088	0.665312	0.311013	0.301663	0.0933481	0.21411	-0.0986822	0.00580762	0.179579	0.177624	0.273413	0.256358	0.148412	0.0151729	0.162261
Tcell PDL1lo 25 µm	-0.121711	-0.250751	-0.0115932	-0.233192	-0.00621231	-0.274385	-0.0401016	0	-0.0719709	0.00549451	0.139703	0.114887	0.00865758	0.429385	0.503306	0.482165	0.322334	0.155211	0.0151914	-0.0106305	0.308609	0.563347	0.516044	0.406551	0.253343	0.222288	-0.0440182	-0.0518036	0.170789	0.469939	0.372475	0.220022	0.212501	0.130206	0.662874	0.95604	0.723085	0.50852	0.257798	0.186997	-0.23524	-0.158139	0.0903417	0.448979	0.402625	0.196309	0.0273425	0.0845958	0.278483
Tcell PDL1lo 75 µm	-0.117165	-0.178033	-0.0359196	-0.134256	-0.0362499	-0.362727	-0.00519291	-0.0597102	-0.0448756	-0.130932	0.0925828	0.117562	-0.105078	0.235712	0.430467	0.680848	0.468509	0.300041	-0.00798532	-0.0821006	0.145957	0.408965	0.842584	0.626038	0.423325	0.329644	0.0282644	-0.185354	0.133061	0.674228	0.530399	0.328104	0.305299	-0.00601278	0.320454	0.680111	0.985503	0.690399	0.430803	0.283011	-0.250322	-0.0838501	-0.0968541	0.579661	0.489979	0.271442	0.112768	-0.0176162	0.0956783
Tcell PDL1lo 125 µm	-0.060252	-0.263538	-0.0775818	-0.153805	-0.0619245	-0.142351	0.0103538	-0.16845	-0.029943	0	0.107191	0.170443	-0.181967	0.0936979	0.272307	0.553084	0.685154	0.448427	0.117192	-0.101319	0.0218053	0.162567	0.604629	0.892133	0.636642	0.480011	-0.0353442	-0.231897	0.10771	0.555502	0.730989	0.484589	0.407054	0.0150486	0.257106	0.472687	0.688609	0.996529	0.657119	0.437575	-0.134736	0.00274757	-0.038466	0.471863	0.718711	0.380708	0.223195	-0.0552296	0.0457593
Tcell PDL1lo 175 µm	-0.117688	-0.104954	-0.0723651	0.0155562	-0.0599775	0.0414087	-0.107435	-0.0631741	-0.151682	0.46291	0.117283	0.0848488	-0.282536	-0.0875572	0.083924	0.340285	0.616521	0.600263	0.130449	-0.120963	-0.10364	-0.00540645	0.329752	0.650129	0.885631	0.676998	0.0066972	-0.239266	0.16762	0.394323	0.580258	0.713249	0.566657	0.0252886	0.0532337	0.218874	0.413932	0.654536	0.999768	0.687859	-0.124448	-0.0983205	-0.0974525	0.264401	0.64833	0.540928	0.335723	-0.129871	-0.11417
Tcell PDL1lo 225 µm	-0.00217121	-0.214183	-0.0989299	-0.111795	-0.0940432	-0.0565886	-0.11705	-0.037121	-0.13885		0.0374308	0.154114	-0.143665	-0.098801	0.0152636	0.185376	0.324879	0.540767	0.247885	-0.0625291	-0.0753341	-0.0768099	0.191551	0.402502	0.672177	0.95503	0.0191646	-0.0363039	0.139216	0.266734	0.417838	0.675266	0.800629	0.097832	0.129965	0.139253	0.260475	0.437262	0.68455	1	-0.137054	-0.102534	-0.0642807	0.163637	0.283771	0.656124	0.492071	0.0137581	-0.192022
SC/HNSCC PDL1lo -75 µm	-0.00450807	-0.176749	-0.0775612	-0.166829	-0.065099	0.00685982	-0.0608396	-0.175015	-0.0416233	0.164835	-0.138264	-0.10403	0.265453	-0.26588	-0.220963	-0.191354	-0.115379	-0.00564808	-0.104177	0.258981	-0.160607	-0.231985	-0.230702	-0.111923	-0.0278629	-0.0511611	0.22837	-0.155939	-0.121564	-0.183048	-0.127118	-0.0779438	-0.079881	0.15179	-0.196859	-0.239577	-0.251191	-0.0982616	-0.0744582	-0.0727908	0.885517	0.570922	0.160515	-0.117191	-0.158419	-0.147563	-0.0776369	0.0167213	-0.282159
SC/HNSCC PDL1lo -25 µm	-0.136105	-0.234418	0.049338	-0.132161	0.0692871	0.0651664	0.0590122	-0.215689	0.0542725	0.197802	-0.16309	-0.0675669	-0.01387	-0.28365	-0.0319071	0.00859823	0.000397607	0.0595034	-0.0418167	0.010299	-0.251505	-0.208181	-0.0442312	0.0481333	0.0363788	0.062112	0.110025	0.0296076	-0.0601109	0.00189959	-0.0810501	-0.00879788	-0.0388952	-0.0265086	-0.216279	-0.189908	-0.103238	0.0480321	-0.0150165	0.00366037	0.526037	0.790128	0.381394	0.0299686	0.0184864	0.0351718	0.0456062	-0.245628	-0.533532
SC/HNSCC PDL1lo 25 µm	-0.0461953	-0.17264	0.100941	-0.124578	0.107621	0.219508	0.0717343	0.0168126	0.154656	-0.401099	-0.222158	-0.0715726	-0.115934	-0.131673	0.071472	-0.027071	-0.00969226	-0.142373	-0.00062241	-0.19891	-0.129343	0.019521	-0.0840939	-0.0457191	-0.044644	-0.0202313	-0.0165618	0.172095	0.25898	0.0267701	-0.0813296	0.000663157	-0.0564031	-0.145267	0.0221416	0.0415135	-0.0985161	-0.0107054	-0.0523657	-0.0246098	0.100019	0.342052	0.957429	0.163136	0.0635795	-0.0800076	-0.0672049	-0.259979	-0.29542
SC/HNSCC PDL1lo 75 µm	-0.167538	-0.050547	-0.080337	-0.0625855	-0.0903145	-0.169858	0.0145631	-0.306897	0.0510975	-0.119789	0.0393796	0.173616	-0.150961	0.0775635	0.262653	0.446161	0.274622	0.112237	0.0683536	-0.16532	0.0460121	0.328988	0.610263	0.457475	0.188578	0.186301	0.016673	-0.0786342	0.277509	0.495804	0.375669	0.207758	0.100609	-0.218355	0.130903	0.431632	0.599775	0.497554	0.273585	0.175277	-0.185512	-0.0825964	0.109287	0.960111	0.492922	0.1566	-0.0451072	-0.134539	-0.0460664
SC/HNSCC PDL1lo 125 µm	-0.253331	-0.180091	-0.0955022	-0.0859369	-0.0791191	-0.0373087	-0.0368368	-0.0893977	-0.0477369	-0.00743109	0.130763	0.123898	-0.207226	0.081884	0.176779	0.423041	0.607657	0.413374	0.0826627	-0.119121	0.00788129	0.0737993	0.38646	0.651287	0.512614	0.311061	-0.122289	-0.169083	0.257695	0.523496	0.578206	0.403297	0.188381	-0.0343757	0.220306	0.358751	0.461777	0.687757	0.612998	0.280932	-0.213226	-0.0244867	0.0549317	0.486056	0.980758	0.380531	0.187346	-0.0677193	-0.000389652
SC/HNSCC PDL1lo 175 µm	-0.0586873	-0.203258	-0.0697197	-0.108146	-0.0672145	0.0349182	-0.124656	-0.145661	-0.0953696		0.139688	0.0485336	-0.189911	-0.0521983	0.0594863	0.201201	0.351276	0.614147	-0.062544	-0.100597	-0.0768538	-0.139696	0.143029	0.346556	0.568262	0.676912	-0.0808302	-0.0222398	0.0732504	0.232444	0.31348	0.604571	0.53304	0.0168125	0.163541	0.156486	0.255549	0.371656	0.534479	0.656124	-0.203796	-0.0586126	-0.14089	0.148699	0.375232	1	0.382497	-0.0965139	-0.208942
SC/HNSCC PDL1lo 225 µm	0.0202849	-0.216894	-0.028485	-0.128015	-0.0248934	-0.155632	0.0260174	0.184797	-0.0692803		0.0265534	0.159769	-0.196325	-0.104632	-0.07991	0.107145	0.194761	0.450472	0.263446	-0.202576	-0.236924	-0.237242	0.0352606	0.188492	0.336291	0.496139	-0.0565152	0.0129757	-0.0392061	0.135566	0.164638	0.116163	0.621542	0.0589173	0.0936739	-0.0176549	0.110286	0.218107	0.33273	0.492071	-0.142112	-0.0215193	-0.100238	-0.0548008	0.173734	0.382497	1	-0.129286	-0.0497364
Tcell PD1hi -75 µm	0.0434951	-0.13032	-0.00586985	-0.106034	0.0136998	0.062565	-0.151067	-0.0815469	-0.120672	0.0982495	0.268761	-0.0775108	0.489431	0.236398	-0.102692	-0.2341	-0.162969	-0.03712	-0.0973698	0.636341	0.370989	0.0598782	-0.145813	-0.0555766	-0.0115596	0.0655308	0.303301	0.150725	-0.079576	-0.0830344	-0.00746182	0.0154161	0.0322135	0.904731	0.535982	0.247047	-0.012486	-0.0356278	-0.0522755	0.0716224	0.275107	0.0924857	-0.113607	-0.286381	-0.118108	-0.000640705	0.0426439	0.51858	0.368046
Tcell PD1hi -25 µm	0.0313723	-0.184691	0.0752542	-0.210643	0.085089	-0.150912	-0.152601	0.2636	-0.0339173	0.203297	0.210883	0.0383299	0.238404	0.516634	0.178292	0.0419187	0.00105834	0.0799844	-0.0543802	0.312258	0.550256	0.364326	0.111994	0.1476	0.0616267	0.0896603	0.161576	0.0755715	-0.0725787	0.11916	0.0787033	-0.021272	0.117919	0.565032	0.953389	0.691399	0.307432	0.222303	0.0138137	0.0837544	-0.0569794	-0.0391541	0.0148663	0.0584637	0.155704	0.101464	0.103467	0.335145	0.541798
Tcell PD1hi 25 µm	-0.00112509	-0.145264	0.0613779	-0.171594	0.0675003	-0.18521	-0.16301	-0.0310989	-0.142287	-0.0604396	0.241692	0.0242329	0.219204	0.5517	0.437679	0.285531	0.134543	0.120846	-0.0358232	0.152359	0.391296	0.535217	0.375735	0.276939	0.157629	0.097083	0.05211	-0.0378643	-0.0046508	0.29888	0.241479	0.100734	0.149632	0.351743	0.769944	0.906005	0.601776	0.370742	0.124274	0.0872557	-0.167955	-0.173755	-0.00619427	0.256595	0.244189	0.126489	0.0220487	0.232671	0.481606
Tcell PD1hi 75 µm	-0.0213956	-0.139763	-0.00158269	-0.123471	-0.00566626	-0.320505	-0.0832242	-0.0561259	-0.107674	-0.103074	0.203131	0.0458459	0.0199087	0.337529	0.439108	0.603899	0.32974	0.276119	-0.0380071	0.00432226	0.192864	0.46109	0.776609	0.51372	0.315975	0.249167	0.0942264	-0.148573	0.0307718	0.5743	0.431834	0.233641	0.24883	0.115976	0.412838	0.725311	0.932348	0.578413	0.292838	0.210062	-0.230643	-0.109059	-0.193864	0.470241	0.361261	0.218932	0.131992	0.0981114	0.237632
Tcell PD1hi 125 µm	0.0246724	-0.240345	-0.0604831	-0.188065	-0.049873	-0.23619	0.00942623	-0.0533819	-0.00921117	0.0595147	0.0496247	0.136711	-0.151083	0.145972	0.3179	0.505987	0.622003	0.48394	0.0899255	-0.105014	0.0564586	0.23328	0.620316	0.823369	0.605485	0.45932	-0.0647898	-0.185291	0.0999978	0.497887	0.682774	0.434994	0.380818	0.0460509	0.316804	0.495662	0.67832	0.878286	0.554185	0.421877	-0.164623	-0.0874952	-0.146777	0.352324	0.538868	0.379233	0.214727	-0.0291312	0.0782261
Tcell PD1hi 175 µm	-0.0759785	-0.14822	-0.0530296	-0.0508723	-0.0397912	-0.0339834	-0.12502	-0.0623403	-0.157434		0.105042	0.00443578	-0.213889	-0.036814	0.142794	0.344692	0.541496	0.659388	0.154967	-0.0571167	-0.11224	0.0244717	0.340789	0.599244	0.869401	0.735583	0.0515931	-0.150516	0.179132	0.405724	0.532088	0.775296	0.602793	0.125336	0.157309	0.258476	0.407968	0.595873	0.819188	0.69844	-0.108013	-0.0540286	-0.127957	0.136395	0.488362	0.630646	0.364593	-0.0749934	-0.149127
Tcell PD1hi 225 µm	0.106969	-0.143497	-0.0732835	-0.0694395	-0.069294	-0.193419	-0.154222	0.184797	-0.124156		0.0592738	0.155462	-0.0739723	-0.0684484	-0.00238755	0.102314	0.244209	0.392282	0.279144	-0.0960754	-0.129355	-0.0732551	0.151366	0.34608	0.567515	0.817921	0.0434762	-0.0643224	0.160549	0.262316	0.393179	0.559303	0.878173	0.10368	0.164014	0.170307	0.263379	0.383969	0.603473	0.897007	-0.130936	-0.174481	-0.0305006	0.131987	0.188797	0.458783	0.523639	0.0831122	-0.0899605
Tcell PD1lo -75 µm	-0.0641183	-0.267263	-0.129406	-0.282048	-0.0947227	-0.0717354	-0.0475234	-0.211383	-0.0227497	0.481941	0.100362	0.143545	0.366592	0.0566328	-0.0968501	-0.030919	0.0507671	0.136902	0.0350948	0.518232	0.209364	0.0192848	-0.0336714	0.00441497	0.160215	0.136869	0.249501	0.135635	0.0990908	0.0168943	0.0926969	0.135762	0.0901006	0.748984	0.409526	0.214986	0.0818267	0.0532111	0.0727997	0.118195	0.309996	0.11032	0.0359335	-0.0124491	0.0303462	0.0154843	-0.0182969	0.477853	0.197368
Tcell PD1lo -25 µm	-0.032975	-0.354735	-0.0813933	-0.344289	-0.062498	-0.123473	0.0465144	0.0270918	0.0339173	0.307692	0.0366522	0.144687	0.0645506	0.337387	0.135272	0.142397	0.112476	0.185124	-0.0662521	0.170995	0.426213	0.306975	0.124859	0.161718	0.182436	0.219979	0.0558824	0.171216	0.101607	0.175679	0.176168	0.151867	0.177486	0.415424	0.836882	0.652016	0.327056	0.247619	0.129073	0.181268	-0.0890634	-0.0469976	0.207346	0.224466	0.283022	0.255835	0.0819217	0.248654	0.351825
Tcell PD1lo 25 µm	-0.154702	-0.280208	-0.0706372	-0.271691	-0.0704019	-0.202359	0.041075	-0.0845856	-0.0363991	0	0.0717109	0.192119	-0.0110106	0.326821	0.418543	0.436525	0.320275	0.147809	0.00638547	0.00936441	0.311931	0.570559	0.489315	0.372418	0.252369	0.247482	-0.0354444	-0.0449708	0.232549	0.460961	0.327826	0.223293	0.191134	0.124819	0.597191	0.897514	0.666646	0.447933	0.260402	0.197038	-0.174639	-0.0939399	0.162321	0.481669	0.378816	0.17317	-0.036342	0.131976	0.242809
Tcell PD1lo 75 µm	-0.143793	-0.198855	-0.0391218	-0.136391	-0.0414491	-0.311154	0.0517136	-0.0857704	-0.00913632	-0.00835736	0.0383994	0.167582	-0.156123	0.163718	0.400949	0.6678	0.508533	0.290842	0.00752738	-0.101993	0.123741	0.398786	0.839466	0.644145	0.449481	0.355955	-0.00380387	-0.177259	0.163947	0.699495	0.538034	0.344743	0.313665	-0.0383239	0.258004	0.63883	0.947836	0.695707	0.46437	0.304839	-0.220047	-0.0249558	-0.0277525	0.596195	0.514229	0.267302	0.101457	-0.0342437	0.0390918
Tcell PD1lo 125 µm	-0.0704011	-0.25135	-0.0724901	-0.129419	-0.0557252	-0.0828777	0.0432248	-0.196765	-0.0073238	0.077651	0.103139	0.186093	-0.179976	0.0569989	0.234508	0.526697	0.695492	0.452111	0.123142	-0.0876688	0.0213282	0.143925	0.585326	0.8896	0.653046	0.492525	-0.038562	-0.214201	0.115116	0.550504	0.727608	0.491782	0.414637	0.029789	0.213286	0.423093	0.656014	0.981434	0.678758	0.450362	-0.0947344	0.0495668	-0.00494297	0.460836	0.734835	0.386788	0.225762	-0.0546658	0.0204883
Tcell PD1lo 175 µm	-0.118755	-0.102799	-0.0772914	0.0188311	-0.0653796	0.0460097	-0.101279	-0.0643073	-0.150478	0.46291	0.114906	0.0870684	-0.283256	-0.0908805	0.0794971	0.339488	0.615209	0.605672	0.127754	-0.120861	-0.101445	-0.00538165	0.32853	0.648171	0.883243	0.67758	0.0066972	-0.238281	0.160069	0.386947	0.577063	0.701907	0.56252	0.0169836	0.0450992	0.211124	0.410174	0.652571	0.999336	0.689048	-0.122302	-0.0930629	-0.0964605	0.2676	0.650542	0.539163	0.329737	-0.130168	-0.114496
Tcell PD1lo 225 µm	-0.0498022	-0.269107	-0.155652	-0.161866	-0.151008	-0.0565886	-0.0981013	-0.037121	-0.131627		0.0772672	0.198015	-0.168609	-0.120513	0.0341714	0.231342	0.360185	0.571979	0.26229	-0.0708796	-0.0750413	-0.0375206	0.239681	0.44247	0.711353	0.998341	0.0291998	-0.0130968	0.164943	0.310763	0.453409	0.710733	0.834642	0.106629	0.156117	0.18276	0.312164	0.480011	0.673547	0.956833	-0.134407	-0.0613878	-0.0600451	0.167741	0.315252	0.688542	0.513119	-0.0286074	-0.24082
[truncated: 78 more columns]

## Sheet: Sample size
Suppl. Table 8 Data to Figure 3A: Correlation of clinical events with cell density as a function of distance to squamous epithelium (SC) or HNSCC-stroma (ST) boundary (SC/HNSCC-ST boundary)
Sample size
	Age at initial diagnosis	pT	pN	T_categories	N0bis3	Rebiopsy tumor free	Local progress	Days until local progression	Distal progress	Days until distal progression	Survival	Surviaval [days]	CD68hiCD163lo -75 µm	CD68hiCD163lo -25 µm	CD68hiCD163lo 25 µm	CD68hiCD163lo 75 µm	CD68hiCD163lo 125 µm	CD68hiCD163lo 175 µm	CD68hiCD163lo 225 µm	CD68hiCD163hi -75 µm	CD68hiCD163hi -25 µm	CD68hiCD163hi 25 µm	CD68hiCD163hi 75 µm	CD68hiCD163hi 125 µm	CD68hiCD163hi 175 µm	CD68hiCD163hi 225 µm	CD68loCD163hi -75 µm	CD68loCD163hi -25 µm	CD68loCD163hi 25 µm	CD68loCD163hi 75 µm	CD68loCD163hi 125 µm	CD68loCD163hi 175 µm	CD68loCD163hi 225 µm	Tcell -75 µm	Tcell -25 µm	Tcell 25 µm	Tcell 75 µm	Tcell 125 µm	Tcell 175 µm	Tcell 225 µm	SC/HNSCC -75 µm	SC/HNSCC -25 µm	SC/HNSCC 25 µm	SC/HNSCC 75 µm	SC/HNSCC 125 µm	SC/HNSCC 175 µm	SC/HNSCC 225 µm	CD68hiCD163lo PDL1hi -75 µm	CD68hiCD163lo PDL1hi -25 µm
Age at initial diagnosis	116	116	116	116	116	47	116	41	116	13	116	116	116	116	116	116	115	110	90	116	116	116	116	115	110	90	112	112	112	112	111	106	86	115	115	115	115	114	109	90	116	116	116	116	115	110	90	100	100
pT	116	116	116	116	116	47	116	41	116	13	116	116	116	116	116	116	115	110	90	116	116	116	116	115	110	90	112	112	112	112	111	106	86	115	115	115	115	114	109	90	116	116	116	116	115	110	90	100	100
pN	116	116	116	116	116	47	116	41	116	13	116	116	116	116	116	116	115	110	90	116	116	116	116	115	110	90	112	112	112	112	111	106	86	115	115	115	115	114	109	90	116	116	116	116	115	110	90	100	100
T_categories	116	116	116	116	116	47	116	41	116	13	116	116	116	116	116	116	115	110	90	116	116	116	116	115	110	90	112	112	112	112	111	106	86	115	115	115	115	114	109	90	116	116	116	116	115	110	90	100	100
N0-3	116	116	116	116	116	47	116	41	116	13	116	116	116	116	116	116	115	110	90	116	116	116	116	115	110	90	112	112	112	112	111	106	86	115	115	115	115	114	109	90	116	116	116	116	115	110	90	100	100
Rebiopsy tumor free	47	47	47	47	47	47	47	24	47	6	47	47	47	47	47	47	47	45	35	47	47	47	47	47	45	35	44	44	44	44	44	42	32	47	47	47	47	47	45	35	47	47	47	47	47	45	35	40	40
Local progress	116	116	116	116	116	47	116	41	116	13	116	116	116	116	116	116	115	110	90	116	116	116	116	115	110	90	112	112	112	112	111	106	86	115	115	115	115	114	109	90	116	116	116	116	115	110	90	100	100
Days until local progression	41	41	41	41	41	24	41	41	41	9	41	41	41	41	41	41	41	40	32	41	41	41	41	41	40	32	39	39	39	39	39	38	30	41	41	41	41	41	40	32	41	41	41	41	41	40	32	30	30
Distal progress	116	116	116	116	116	47	116	41	116		116	116	116	116	116	116	115	110	90	116	116	116	116	115	110	90	112	112	112	112	111	106	86	115	115	115	115	114	109	90	116	116	116	116	115	110	90	100	100
Days until distal progression	13	13	13	13	13	6	13	9		13	13	13	13	13	13	13	13	13		13	13	13	13	13	13		13	13	13	13	13			13	13	13	13	13	13		13	13	13	13	13			11	11
Survival	116	116	116	116	116	47	116	41	116	13	116	116	116	116	116	116	115	110	90	116	116	116	116	115	110	90	112	112	112	112	111	106	86	115	115	115	115	114	109	90	116	116	116	116	115	110	90	100	100
Surviaval [days]	116	116	116	116	116	47	116	41	116	13	116	116	116	116	116	116	115	110	90	116	116	116	116	115	110	90	112	112	112	112	111	106	86	115	115	115	115	114	109	90	116	116	116	116	115	110	90	100	100
CD68hiCD163lo -75 µm	116	116	116	116	116	47	116	41	116	13	116	116	116	116	116	116	115	110	90	116	116	116	116	115	110	90	112	112	112	112	111	106	86	115	115	115	115	114	109	90	116	116	116	116	115	110	90	100	100
CD68hiCD163lo -25 µm	116	116	116	116	116	47	116	41	116	13	116	116	116	116	116	116	115	110	90	116	116	116	116	115	110	90	112	112	112	112	111	106	86	115	115	115	115	114	109	90	116	116	116	116	115	110	90	100	100
CD68hiCD163lo 25 µm	116	116	116	116	116	47	116	41	116	13	116	116	116	116	116	116	115	110	90	116	116	116	116	115	110	90	112	112	112	112	111	106	86	115	115	115	115	114	109	90	116	116	116	116	115	110	90	100	100
CD68hiCD163lo 75 µm	116	116	116	116	116	47	116	41	116	13	116	116	116	116	116	116	115	110	90	116	116	116	116	115	110	90	112	112	112	112	111	106	86	115	115	115	115	114	109	90	116	116	116	116	115	110	90	100	100
CD68hiCD163lo 125 µm	115	115	115	115	115	47	115	41	115	13	115	115	115	115	115	115	115	110	90	115	115	115	115	115	110	90	111	111	111	111	111	106	86	114	114	114	114	114	109	90	115	115	115	115	115	110	90	99	99
CD68hiCD163lo 175 µm	110	110	110	110	110	45	110	40	110	13	110	110	110	110	110	110	110	110	90	110	110	110	110	110	110	90	106	106	106	106	106	106	86	109	109	109	109	109	109	90	110	110	110	110	110	110	90	94	94
CD68hiCD163lo 225 µm	90	90	90	90	90	35	90	32	90		90	90	90	90	90	90	90	90	90	90	90	90	90	90	90	90	86	86	86	86	86	86	86	90	90	90	90	90	90	90	90	90	90	90	90	90	90	78	78
CD68hiCD163hi -75 µm	116	116	116	116	116	47	116	41	116	13	116	116	116	116	116	116	115	110	90	116	116	116	116	115	110	90	112	112	112	112	111	106	86	115	115	115	115	114	109	90	116	116	116	116	115	110	90	100	100
CD68hiCD163hi -25 µm	116	116	116	116	116	47	116	41	116	13	116	116	116	116	116	116	115	110	90	116	116	116	116	115	110	90	112	112	112	112	111	106	86	115	115	115	115	114	109	90	116	116	116	116	115	110	90	100	100
CD68hiCD163hi 25 µm	116	116	116	116	116	47	116	41	116	13	116	116	116	116	116	116	115	110	90	116	116	116	116	115	110	90	112	112	112	112	111	106	86	115	115	115	115	114	109	90	116	116	116	116	115	110	90	100	100
CD68hiCD163hi 75 µm	116	116	116	116	116	47	116	41	116	13	116	116	116	116	116	116	115	110	90	116	116	116	116	115	110	90	112	112	112	112	111	106	86	115	115	115	115	114	109	90	116	116	116	116	115	110	90	100	100
CD68hiCD163hi 125 µm	115	115	115	115	115	47	115	41	115	13	115	115	115	115	115	115	115	110	90	115	115	115	115	115	110	90	111	111	111	111	111	106	86	114	114	114	114	114	109	90	115	115	115	115	115	110	90	99	99
CD68hiCD163hi 175 µm	110	110	110	110	110	45	110	40	110	13	110	110	110	110	110	110	110	110	90	110	110	110	110	110	110	90	106	106	106	106	106	106	86	109	109	109	109	109	109	90	110	110	110	110	110	110	90	94	94
CD68hiCD163hi 225 µm	90	90	90	90	90	35	90	32	90		90	90	90	90	90	90	90	90	90	90	90	90	90	90	90	90	86	86	86	86	86	86	86	90	90	90	90	90	90	90	90	90	90	90	90	90	90	78	78
CD68loCD163hi -75 µm	112	112	112	112	112	44	112	39	112	13	112	112	112	112	112	112	111	106	86	112	112	112	112	111	106	86	112	112	112	112	111	106	86	111	111	111	111	110	105	86	112	112	112	112	111	106	86	97	97
CD68loCD163hi -25 µm	112	112	112	112	112	44	112	39	112	13	112	112	112	112	112	112	111	106	86	112	112	112	112	111	106	86	112	112	112	112	111	106	86	111	111	111	111	110	105	86	112	112	112	112	111	106	86	97	97
CD68loCD163hi 25 µm	112	112	112	112	112	44	112	39	112	13	112	112	112	112	112	112	111	106	86	112	112	112	112	111	106	86	112	112	112	112	111	106	86	111	111	111	111	110	105	86	112	112	112	112	111	106	86	97	97
CD68loCD163hi 75 µm	112	112	112	112	112	44	112	39	112	13	112	112	112	112	112	112	111	106	86	112	112	112	112	111	106	86	112	112	112	112	111	106	86	111	111	111	111	110	105	86	112	112	112	112	111	106	86	97	97
CD68loCD163hi 125 µm	111	111	111	111	111	44	111	39	111	13	111	111	111	111	111	111	111	106	86	111	111	111	111	111	106	86	111	111	111	111	111	106	86	110	110	110	110	110	105	86	111	111	111	111	111	106	86	96	96
CD68loCD163hi 175 µm	106	106	106	106	106	42	106	38	106		106	106	106	106	106	106	106	106	86	106	106	106	106	106	106	86	106	106	106	106	106	106	86	105	105	105	105	105	105	86	106	106	106	106	106	106	86	91	91
CD68loCD163hi 225 µm	86	86	86	86	86	32	86	30	86		86	86	86	86	86	86	86	86	86	86	86	86	86	86	86	86	86	86	86	86	86	86	86	86	86	86	86	86	86	86	86	86	86	86	86	86	86	75	75
Tcell -75 µm	115	115	115	115	115	47	115	41	115	13	115	115	115	115	115	115	114	109	90	115	115	115	115	114	109	90	111	111	111	111	110	105	86	115	115	115	115	114	109	90	115	115	115	115	114	109	90	99	99
Tcell -25 µm	115	115	115	115	115	47	115	41	115	13	115	115	115	115	115	115	114	109	90	115	115	115	115	114	109	90	111	111	111	111	110	105	86	115	115	115	115	114	109	90	115	115	115	115	114	109	90	99	99
Tcell 25 µm	115	115	115	115	115	47	115	41	115	13	115	115	115	115	115	115	114	109	90	115	115	115	115	114	109	90	111	111	111	111	110	105	86	115	115	115	115	114	109	90	115	115	115	115	114	109	90	99	99
Tcell 75 µm	115	115	115	115	115	47	115	41	115	13	115	115	115	115	115	115	114	109	90	115	115	115	115	114	109	90	111	111	111	111	110	105	86	115	115	115	115	114	109	90	115	115	115	115	114	109	90	99	99
Tcell 125 µm	114	114	114	114	114	47	114	41	114	13	114	114	114	114	114	114	114	109	90	114	114	114	114	114	109	90	110	110	110	110	110	105	86	114	114	114	114	114	109	90	114	114	114	114	114	109	90	98	98
Tcell 175 µm	109	109	109	109	109	45	109	40	109	13	109	109	109	109	109	109	109	109	90	109	109	109	109	109	109	90	105	105	105	105	105	105	86	109	109	109	109	109	109	90	109	109	109	109	109	109	90	93	93
Tcell 225 µm	90	90	90	90	90	35	90	32	90		90	90	90	90	90	90	90	90	90	90	90	90	90	90	90	90	86	86	86	86	86	86	86	90	90	90	90	90	90	90	90	90	90	90	90	90	90	78	78
SC/HNSCC -75 µm	116	116	116	116	116	47	116	41	116	13	116	116	116	116	116	116	115	110	90	116	116	116	116	115	110	90	112	112	112	112	111	106	86	115	115	115	115	114	109	90	116	116	116	116	115	110	90	100	100
SC/HNSCC -25 µm	116	116	116	116	116	47	116	41	116	13	116	116	116	116	116	116	115	110	90	116	116	116	116	115	110	90	112	112	112	112	111	106	86	115	115	115	115	114	109	90	116	116	116	116	115	110	90	100	100
SC/HNSCC 25 µm	116	116	116	116	116	47	116	41	116	13	116	116	116	116	116	116	115	110	90	116	116	116	116	115	110	90	112	112	112	112	111	106	86	115	115	115	115	114	109	90	116	116	116	116	115	110	90	100	100
SC/HNSCC 75 µm	116	116	116	116	116	47	116	41	116	13	116	116	116	116	116	116	115	110	90	116	116	116	116	115	110	90	112	112	112	112	111	106	86	115	115	115	115	114	109	90	116	116	116	116	115	110	90	100	100
SC/HNSCC 125 µm	115	115	115	115	115	47	115	41	115	13	115	115	115	115	115	115	115	110	90	115	115	115	115	115	110	90	111	111	111	111	111	106	86	114	114	114	114	114	109	90	115	115	115	115	115	110	90	99	99
SC/HNSCC 175 µm	110	110	110	110	110	45	110	40	110		110	110	110	110	110	110	110	110	90	110	110	110	110	110	110	90	106	106	106	106	106	106	86	109	109	109	109	109	109	90	110	110	110	110	110	110	90	94	94
SC/HNSCC 225 µm	90	90	90	90	90	35	90	32	90		90	90	90	90	90	90	90	90	90	90	90	90	90	90	90	90	86	86	86	86	86	86	86	90	90	90	90	90	90	90	90	90	90	90	90	90	90	78	78
CD68hiCD163lo PDL1hi -75 µm	100	100	100	100	100	40	100	30	100	11	100	100	100	100	100	100	99	94	78	100	100	100	100	99	94	78	97	97	97	97	96	91	75	99	99	99	99	98	93	78	100	100	100	100	99	94	78	100	100
CD68hiCD163lo PDL1hi -25 µm	100	100	100	100	100	40	100	30	100	11	100	100	100	100	100	100	99	94	78	100	100	100	100	99	94	78	97	97	97	97	96	91	75	99	99	99	99	98	93	78	100	100	100	100	99	94	78	100	100
CD68hiCD163lo PDL1hi 25 µm	100	100	100	100	100	40	100	30	100	11	100	100	100	100	100	100	99	94	78	100	100	100	100	99	94	78	97	97	97	97	96	91	75	99	99	99	99	98	93	78	100	100	100	100	99	94	78	100	100
CD68hiCD163lo PDL1hi 75 µm	100	100	100	100	100	40	100	30	100	11	100	100	100	100	100	100	99	94	78	100	100	100	100	99	94	78	97	97	97	97	96	91	75	99	99	99	99	98	93	78	100	100	100	100	99	94	78	100	100
CD68hiCD163lo PDL1hi 125 µm	99	99	99	99	99	40	99	30	99		99	99	99	99	99	99	99	94	78	99	99	99	99	99	94	78	96	96	96	96	96	91	75	98	98	98	98	98	93	78	99	99	99	99	99	94	78	99	99
CD68hiCD163lo PDL1hi 175 µm	94	94	94	94	94	38	94	29	94		94	94	94	94	94	94	94	94	78	94	94	94	94	94	94	78	91	91	91	91	91	91	75	93	93	93	93	93	93	78	94	94	94	94	94	94	78	94	94
CD68hiCD163hi PDL1hi -75 µm	113	113	113	113	113	45	113	40	113	12	113	113	113	113	113	113	112	107	87	113	113	113	113	112	107	87	110	110	110	110	109	104	84	112	112	112	112	111	106	87	113	113	113	113	112	107	87	99	99
CD68hiCD163hi PDL1hi -25 µm	113	113	113	113	113	45	113	40	113	12	113	113	113	113	113	113	112	107	87	113	113	113	113	112	107	87	110	110	110	110	109	104	84	112	112	112	112	111	106	87	113	113	113	113	112	107	87	99	99
CD68hiCD163hi PDL1hi 25 µm	113	113	113	113	113	45	113	40	113	12	113	113	113	113	113	113	112	107	87	113	113	113	113	112	107	87	110	110	110	110	109	104	84	112	112	112	112	111	106	87	113	113	113	113	112	107	87	99	99
CD68hiCD163hi PDL1hi 75 µm	113	113	113	113	113	45	113	40	113	12	113	113	113	113	113	113	112	107	87	113	113	113	113	112	107	87	110	110	110	110	109	104	84	112	112	112	112	111	106	87	113	113	113	113	112	107	87	99	99
CD68hiCD163hi PDL1hi 125 µm	112	112	112	112	112	45	112	40	112	12	112	112	112	112	112	112	112	107	87	112	112	112	112	112	107	87	109	109	109	109	109	104	84	111	111	111	111	111	106	87	112	112	112	112	112	107	87	98	98
CD68hiCD163hi PDL1hi 175 µm	107	107	107	107	107	43	107	39	107		107	107	107	107	107	107	107	107	87	107	107	107	107	107	107	87	104	104	104	104	104	104	84	106	106	106	106	106	106	87	107	107	107	107	107	107	87	93	93
CD68hiCD163hi PDL1hi 225 µm	87	87	87	87	87		87		87		87	87	87	87	87	87	87	87	87	87	87	87	87	87	87	87	84	84	84	84	84	84	84	87	87	87	87	87	87	87	87	87	87	87	87	87	87	77	77
CD68loCD163hi PDL1hi -75 µm	72	72	72	72	72	29	72	23	72	8	72	72	72	72	72	72	71	66	52	72	72	72	72	71	66	52	72	72	72	72	71	66	52	72	72	72	72	71	66	52	72	72	72	72	71	66		67	67
CD68loCD163hi PDL1hi -25 µm	72	72	72	72	72	29	72	23	72	8	72	72	72	72	72	72	71	66	52	72	72	72	72	71	66	52	72	72	72	72	71	66	52	72	72	72	72	71	66	52	72	72	72	72	71	66		67	67
CD68loCD163hi PDL1hi 25 µm	72	72	72	72	72	29	72	23	72	8	72	72	72	72	72	72	71	66	52	72	72	72	72	71	66	52	72	72	72	72	71	66	52	72	72	72	72	71	66	52	72	72	72	72	71	66		67	67
CD68loCD163hi PDL1hi 75 µm	72	72	72	72	72	29	72	23	72	8	72	72	72	72	72	72	71	66	52	72	72	72	72	71	66	52	72	72	72	72	71	66	52	72	72	72	72	71	66	52	72	72	72	72	71	66		67	67
CD68loCD163hi PDL1hi 125 µm	71	71	71	71	71	29	71	23	71		71	71	71	71	71	71	71	66	52	71	71	71	71	71	66	52	71	71	71	71	71	66	52	71	71	71	71	71	66	52	71	71	71	71	71	66		66	66
CD68loCD163hi PDL1hi 175 µm	66	66	66	66	66		66		66		66	66	66	66	66	66	66	66		66	66	66	66	66	66		66	66	66	66	66	66		66	66	66	66	66	66		66	66	66	66	66	66
Tcell PDL1hi -75 µm	111	111	111	111	111	46	111	40	111	11	111	111	111	111	111	111	110	105	87	111	111	111	111	110	105	87	107	107	107	107	106	101	83	111	111	111	111	110	105	87	111	111	111	111	110	105	87	97	97
Tcell PDL1hi -25 µm	111	111	111	111	111	46	111	40	111	11	111	111	111	111	111	111	110	105	87	111	111	111	111	110	105	87	107	107	107	107	106	101	83	111	111	111	111	110	105	87	111	111	111	111	110	105	87	97	97
Tcell PDL1hi 25 µm	111	111	111	111	111	46	111	40	111	11	111	111	111	111	111	111	110	105	87	111	111	111	111	110	105	87	107	107	107	107	106	101	83	111	111	111	111	110	105	87	111	111	111	111	110	105	87	97	97
Tcell PDL1hi 75 µm	111	111	111	111	111	46	111	40	111	11	111	111	111	111	111	111	110	105	87	111	111	111	111	110	105	87	107	107	107	107	106	101	83	111	111	111	111	110	105	87	111	111	111	111	110	105	87	97	97
Tcell PDL1hi 125 µm	110	110	110	110	110	46	110	40	110	11	110	110	110	110	110	110	110	105	87	110	110	110	110	110	105	87	106	106	106	106	106	101	83	110	110	110	110	110	105	87	110	110	110	110	110	105	87	96	96
Tcell PDL1hi 175 µm	105	105	105	105	105	44	105	39	105		105	105	105	105	105	105	105	105	87	105	105	105	105	105	105	87	101	101	101	101	101	101	83	105	105	105	105	105	105	87	105	105	105	105	105	105	87	91	91
Tcell PDL1hi 225 µm	87	87	87	87	87	35	87	32	87		87	87	87	87	87	87	87	87	87	87	87	87	87	87	87	87	83	83	83	83	83	83	83	87	87	87	87	87	87	87	87	87	87	87	87	87	87	76	76
SC/HNSCC PDL1hi -75 µm	112	112	112	112	112	46	112	38	112	13	112	112	112	112	112	112	111	106	89	112	112	112	112	111	106	89	108	108	108	108	107	102	85	112	112	112	112	111	106	89	112	112	112	112	111	106	89	99	99
SC/HNSCC PDL1hi -25 µm	112	112	112	112	112	46	112	38	112	13	112	112	112	112	112	112	111	106	89	112	112	112	112	111	106	89	108	108	108	108	107	102	85	112	112	112	112	111	106	89	112	112	112	112	111	106	89	99	99
SC/HNSCC PDL1hi 25 µm	112	112	112	112	112	46	112	38	112	13	112	112	112	112	112	112	111	106	89	112	112	112	112	111	106	89	108	108	108	108	107	102	85	112	112	112	112	111	106	89	112	112	112	112	111	106	89	99	99
SC/HNSCC PDL1hi 75 µm	112	112	112	112	112	46	112	38	112	13	112	112	112	112	112	112	111	106	89	112	112	112	112	111	106	89	108	108	108	108	107	102	85	112	112	112	112	111	106	89	112	112	112	112	111	106	89	99	99
SC/HNSCC PDL1hi 125 µm	111	111	111	111	111	46	111	38	111		111	111	111	111	111	111	111	106	89	111	111	111	111	111	106	89	107	107	107	107	107	102	85	111	111	111	111	111	106	89	111	111	111	111	111	106	89	98	98
CD68hiCD163lo PDL1lo -75 µm	116	116	116	116	116	47	116	41	116	13	116	116	116	116	116	116	115	110	90	116	116	116	116	115	110	90	112	112	112	112	111	106	86	115	115	115	115	114	109	90	116	116	116	116	115	110	90	100	100
CD68hiCD163lo PDL1lo -25 µm	116	116	116	116	116	47	116	41	116	13	116	116	116	116	116	116	115	110	90	116	116	116	116	115	110	90	112	112	112	112	111	106	86	115	115	115	115	114	109	90	116	116	116	116	115	110	90	100	100
CD68hiCD163lo PDL1lo 25 µm	116	116	116	116	116	47	116	41	116	13	116	116	116	116	116	116	115	110	90	116	116	116	116	115	110	90	112	112	112	112	111	106	86	115	115	115	115	114	109	90	116	116	116	116	115	110	90	100	100
CD68hiCD163lo PDL1lo 75 µm	116	116	116	116	116	47	116	41	116	13	116	116	116	116	116	116	115	110	90	116	116	116	116	115	110	90	112	112	112	112	111	106	86	115	115	115	115	114	109	90	116	116	116	116	115	110	90	100	100
CD68hiCD163lo PDL1lo 125 µm	115	115	115	115	115	47	115	41	115	13	115	115	115	115	115	115	115	110	90	115	115	115	115	115	110	90	111	111	111	111	111	106	86	114	114	114	114	114	109	90	115	115	115	115	115	110	90	99	99
CD68hiCD163lo PDL1lo 175 µm	110	110	110	110	110	45	110	40	110	13	110	110	110	110	110	110	110	110	90	110	110	110	110	110	110	90	106	106	106	106	106	106	86	109	109	109	109	109	109	90	110	110	110	110	110	110	90	94	94
CD68hiCD163lo PDL1lo 225 µm	90	90	90	90	90	35	90	32	90		90	90	90	90	90	90	90	90	90	90	90	90	90	90	90	90	86	86	86	86	86	86	86	90	90	90	90	90	90	90	90	90	90	90	90	90	90	78	78
CD68hiCD163hi PDL1lo -75 µm	116	116	116	116	116	47	116	41	116	13	116	116	116	116	116	116	115	110	90	116	116	116	116	115	110	90	112	112	112	112	111	106	86	115	115	115	115	114	109	90	116	116	116	116	115	110	90	100	100
CD68hiCD163hi PDL1lo -25 µm	116	116	116	116	116	47	116	41	116	13	116	116	116	116	116	116	115	110	90	116	116	116	116	115	110	90	112	112	112	112	111	106	86	115	115	115	115	114	109	90	116	116	116	116	115	110	90	100	100
CD68hiCD163hi PDL1lo 25 µm	116	116	116	116	116	47	116	41	116	13	116	116	116	116	116	116	115	110	90	116	116	116	116	115	110	90	112	112	112	112	111	106	86	115	115	115	115	114	109	90	116	116	116	116	115	110	90	100	100
CD68hiCD163hi PDL1lo 75 µm	116	116	116	116	116	47	116	41	116	13	116	116	116	116	116	116	115	110	90	116	116	116	116	115	110	90	112	112	112	112	111	106	86	115	115	115	115	114	109	90	116	116	116	116	115	110	90	100	100
CD68hiCD163hi PDL1lo 125 µm	115	115	115	115	115	47	115	41	115	13	115	115	115	115	115	115	115	110	90	115	115	115	115	115	110	90	111	111	111	111	111	106	86	114	114	114	114	114	109	90	115	115	115	115	115	110	90	99	99
CD68hiCD163hi PDL1lo 175 µm	110	110	110	110	110	45	110	40	110	13	110	110	110	110	110	110	110	110	90	110	110	110	110	110	110	90	106	106	106	106	106	106	86	109	109	109	109	109	109	90	110	110	110	110	110	110	90	94	94
CD68hiCD163hi PDL1lo 225 µm	90	90	90	90	90	35	90	32	90		90	90	90	90	90	90	90	90	90	90	90	90	90	90	90	90	86	86	86	86	86	86	86	90	90	90	90	90	90	90	90	90	90	90	90	90	90	78	78
CD68loCD163hi PDL1lo -75 µm	111	111	111	111	111	44	111		111		111	111	111	111	111	111	110	105	85	111	111	111	111	110	105	85	111	111	111	111	110	105	85	110	110	110	110	109	104	85	111	111	111	111	110	105	85	96	96
CD68loCD163hi PDL1lo -25 µm	111	111	111	111	111	44	111	39	111	13	111	111	111	111	111	111	110	105	85	111	111	111	111	110	105	85	111	111	111	111	110	105	85	110	110	110	110	109	104	85	111	111	111	111	110	105	85	96	96
CD68loCD163hi PDL1lo 25 µm	111	111	111	111	111	44	111	39	111	13	111	111	111	111	111	111	110	105	85	111	111	111	111	110	105	85	111	111	111	111	110	105	85	110	110	110	110	109	104	85	111	111	111	111	110	105	85	96	96
CD68loCD163hi PDL1lo 75 µm	111	111	111	111	111	44	111	39	111	13	111	111	111	111	111	111	110	105	85	111	111	111	111	110	105	85	111	111	111	111	110	105	85	110	110	110	110	109	104	85	111	111	111	111	110	105	85	96	96
CD68loCD163hi PDL1lo 125 µm	110	110	110	110	110	44	110	39	110	13	110	110	110	110	110	110	110	105	85	110	110	110	110	110	105	85	110	110	110	110	110	105	85	109	109	109	109	109	104	85	110	110	110	110	110	105	85	95	95
CD68loCD163hi PDL1lo 175 µm	105	105	105	105	105	42	105	38	105		105	105	105	105	105	105	105	105	85	105	105	105	105	105	105	85	105	105	105	105	105	105	85	104	104	104	104	104	104	85	105	105	105	105	105	105	85	90	90
CD68loCD163hi PDL1lo 225 µm	85	85	85	85	85	32	85	30	85		85	85	85	85	85	85	85	85	85	85	85	85	85	85	85	85	85	85	85	85	85	85	85	85	85	85	85	85	85	85	85	85	85	85	85	85	85	74	74
Tcell PDL1lo -75 µm	115	115	115	115	115	47	115	41	115	13	115	115	115	115	115	115	114	109	90	115	115	115	115	114	109	90	111	111	111	111	110	105	86	115	115	115	115	114	109	90	115	115	115	115	114	109	90	99	99
Tcell PDL1lo -25 µm	115	115	115	115	115	47	115	41	115	13	115	115	115	115	115	115	114	109	90	115	115	115	115	114	109	90	111	111	111	111	110	105	86	115	115	115	115	114	109	90	115	115	115	115	114	109	90	99	99
Tcell PDL1lo 25 µm	115	115	115	115	115	47	115	41	115	13	115	115	115	115	115	115	114	109	90	115	115	115	115	114	109	90	111	111	111	111	110	105	86	115	115	115	115	114	109	90	115	115	115	115	114	109	90	99	99
Tcell PDL1lo 75 µm	115	115	115	115	115	47	115	41	115	13	115	115	115	115	115	115	114	109	90	115	115	115	115	114	109	90	111	111	111	111	110	105	86	115	115	115	115	114	109	90	115	115	115	115	114	109	90	99	99
Tcell PDL1lo 125 µm	114	114	114	114	114	47	114	41	114	13	114	114	114	114	114	114	114	109	90	114	114	114	114	114	109	90	110	110	110	110	110	105	86	114	114	114	114	114	109	90	114	114	114	114	114	109	90	98	98
Tcell PDL1lo 175 µm	109	109	109	109	109	45	109	40	109	13	109	109	109	109	109	109	109	109	90	109	109	109	109	109	109	90	105	105	105	105	105	105	86	109	109	109	109	109	109	90	109	109	109	109	109	109	90	93	93
Tcell PDL1lo 225 µm	90	90	90	90	90	35	90	32	90		90	90	90	90	90	90	90	90	90	90	90	90	90	90	90	90	86	86	86	86	86	86	86	90	90	90	90	90	90	90	90	90	90	90	90	90	90	78	78
SC/HNSCC PDL1lo -75 µm	116	116	116	116	116	47	116	41	116	13	116	116	116	116	116	116	115	110	90	116	116	116	116	115	110	90	112	112	112	112	111	106	86	115	115	115	115	114	109	90	116	116	116	116	115	110	90	100	100
SC/HNSCC PDL1lo -25 µm	116	116	116	116	116	47	116	41	116	13	116	116	116	116	116	116	115	110	90	116	116	116	116	115	110	90	112	112	112	112	111	106	86	115	115	115	115	114	109	90	116	116	116	116	115	110	90	100	100
SC/HNSCC PDL1lo 25 µm	116	116	116	116	116	47	116	41	116	13	116	116	116	116	116	116	115	110	90	116	116	116	116	115	110	90	112	112	112	112	111	106	86	115	115	115	115	114	109	90	116	116	116	116	115	110	90	100	100
SC/HNSCC PDL1lo 75 µm	116	116	116	116	116	47	116	41	116	13	116	116	116	116	116	116	115	110	90	116	116	116	116	115	110	90	112	112	112	112	111	106	86	115	115	115	115	114	109	90	116	116	116	116	115	110	90	100	100
SC/HNSCC PDL1lo 125 µm	115	115	115	115	115	47	115	41	115	13	115	115	115	115	115	115	115	110	90	115	115	115	115	115	110	90	111	111	111	111	111	106	86	114	114	114	114	114	109	90	115	115	115	115	115	110	90	99	99
SC/HNSCC PDL1lo 175 µm	110	110	110	110	110	45	110	40	110		110	110	110	110	110	110	110	110	90	110	110	110	110	110	110	90	106	106	106	106	106	106	86	109	109	109	109	109	109	90	110	110	110	110	110	110	90	94	94
SC/HNSCC PDL1lo 225 µm	90	90	90	90	90	35	90	32	90		90	90	90	90	90	90	90	90	90	90	90	90	90	90	90	90	86	86	86	86	86	86	86	90	90	90	90	90	90	90	90	90	90	90	90	90	90	78	78
Tcell PD1hi -75 µm	115	115	115	115	115	47	115	41	115	13	115	115	115	115	115	115	114	109	90	115	115	115	115	114	109	90	111	111	111	111	110	105	86	115	115	115	115	114	109	90	115	115	115	115	114	109	90	99	99
Tcell PD1hi -25 µm	115	115	115	115	115	47	115	41	115	13	115	115	115	115	115	115	114	109	90	115	115	115	115	114	109	90	111	111	111	111	110	105	86	115	115	115	115	114	109	90	115	115	115	115	114	109	90	99	99
Tcell PD1hi 25 µm	115	115	115	115	115	47	115	41	115	13	115	115	115	115	115	115	114	109	90	115	115	115	115	114	109	90	111	111	111	111	110	105	86	115	115	115	115	114	109	90	115	115	115	115	114	109	90	99	99
Tcell PD1hi 75 µm	115	115	115	115	115	47	115	41	115	13	115	115	115	115	115	115	114	109	90	115	115	115	115	114	109	90	111	111	111	111	110	105	86	115	115	115	115	114	109	90	115	115	115	115	114	109	90	99	99
Tcell PD1hi 125 µm	114	114	114	114	114	47	114	41	114	13	114	114	114	114	114	114	114	109	90	114	114	114	114	114	109	90	110	110	110	110	110	105	86	114	114	114	114	114	109	90	114	114	114	114	114	109	90	98	98
Tcell PD1hi 175 µm	109	109	109	109	109	45	109	40	109		109	109	109	109	109	109	109	109	90	109	109	109	109	109	109	90	105	105	105	105	105	105	86	109	109	109	109	109	109	90	109	109	109	109	109	109	90	93	93
Tcell PD1hi 225 µm	90	90	90	90	90	35	90	32	90		90	90	90	90	90	90	90	90	90	90	90	90	90	90	90	90	86	86	86	86	86	86	86	90	90	90	90	90	90	90	90	90	90	90	90	90	90	78	78
Tcell PD1lo -75 µm	115	115	115	115	115	47	115	41	115	13	115	115	115	115	115	115	114	109	90	115	115	115	115	114	109	90	111	111	111	111	110	105	86	115	115	115	115	114	109	90	115	115	115	115	114	109	90	99	99
Tcell PD1lo -25 µm	115	115	115	115	115	47	115	41	115	13	115	115	115	115	115	115	114	109	90	115	115	115	115	114	109	90	111	111	111	111	110	105	86	115	115	115	115	114	109	90	115	115	115	115	114	109	90	99	99
Tcell PD1lo 25 µm	115	115	115	115	115	47	115	41	115	13	115	115	115	115	115	115	114	109	90	115	115	115	115	114	109	90	111	111	111	111	110	105	86	115	115	115	115	114	109	90	115	115	115	115	114	109	90	99	99
Tcell PD1lo 75 µm	115	115	115	115	115	47	115	41	115	13	115	115	115	115	115	115	114	109	90	115	115	115	115	114	109	90	111	111	111	111	110	105	86	115	115	115	115	114	109	90	115	115	115	115	114	109	90	99	99
Tcell PD1lo 125 µm	114	114	114	114	114	47	114	41	114	13	114	114	114	114	114	114	114	109	90	114	114	114	114	114	109	90	110	110	110	110	110	105	86	114	114	114	114	114	109	90	114	114	114	114	114	109	90	98	98
Tcell PD1lo 175 µm	109	109	109	109	109	45	109	40	109	13	109	109	109	109	109	109	109	109	90	109	109	109	109	109	109	90	105	105	105	105	105	105	86	109	109	109	109	109	109	90	109	109	109	109	109	109	90	93	93
Tcell PD1lo 225 µm	90	90	90	90	90	35	90	32	90		90	90	90	90	90	90	90	90	90	90	90	90	90	90	90	90	86	86	86	86	86	86	86	90	90	90	90	90	90	90	90	90	90	90	90	90	90	78	78
[truncated: 78 more columns]

## Sheet: Confidence interval of rs
Suppl. Table 8 Data to Figure 3A: Correlation of clinical events with cell density as a function of distance to squamous epithelium (SC) or HNSCC-stroma (ST) boundary (SC/HNSCC-ST boundary)
Confidence interval of rs
	Age at initial diagnosis	pT	pN	T_categories	N0bis3	Rebiopsy tumor free	Local progress	Days until local progression	Distal progress	Days until distal progression	Survival	Surviaval [days]	CD68hiCD163lo -75 µm	CD68hiCD163lo -25 µm	CD68hiCD163lo 25 µm	CD68hiCD163lo 75 µm	CD68hiCD163lo 125 µm	CD68hiCD163lo 175 µm	CD68hiCD163lo 225 µm	CD68hiCD163hi -75 µm	CD68hiCD163hi -25 µm	CD68hiCD163hi 25 µm	CD68hiCD163hi 75 µm	CD68hiCD163hi 125 µm	CD68hiCD163hi 175 µm	CD68hiCD163hi 225 µm	CD68loCD163hi -75 µm	CD68loCD163hi -25 µm	CD68loCD163hi 25 µm	CD68loCD163hi 75 µm	CD68loCD163hi 125 µm	CD68loCD163hi 175 µm	CD68loCD163hi 225 µm	Tcell -75 µm	Tcell -25 µm	Tcell 25 µm	Tcell 75 µm	Tcell 125 µm	Tcell 175 µm	Tcell 225 µm	SC/HNSCC -75 µm	SC/HNSCC -25 µm	SC/HNSCC 25 µm	SC/HNSCC 75 µm	SC/HNSCC 125 µm	SC/HNSCC 175 µm	SC/HNSCC 225 µm	CD68hiCD163lo PDL1hi -75 µm	CD68hiCD163lo PDL1hi -25 µm
Age at initial diagnosis		0,008995 to 0,3702	-0,2593 to 0,1139	-0,05978 to 0,3093	-0,2825 to 0,08901	-0,2164 to 0,3701	-0,3005 to 0,06948	-0,2757 to 0,3554	-0,1650 to 0,2099	-0,2726 to 0,7602	-0,2249 to 0,1497	-0,3646 to -0,002527	-0,1455 to 0,2290	-0,2207 to 0,1541	-0,3321 to 0,03448	-0,2816 to 0,08996	-0,2547 to 0,1204	-0,2887 to 0,09275	-0,3520 to 0,06485	-0,1225 to 0,2511	-0,05294 to 0,3155	-0,07063 to 0,2994	-0,2396 to 0,1345	-0,2167 to 0,1598	-0,3110 to 0,06838	-0,2751 to 0,1492	-0,06896 to 0,3072	-0,1473 to 0,2337	-0,06113 to 0,3143	-0,2576 to 0,1224	-0,1496 to 0,2333	-0,2328 to 0,1592	-0,1282 to 0,3042	-0,1984 to 0,1783	-0,1613 to 0,2152	-0,2626 to 0,1119	-0,2804 to 0,09298	-0,2467 to 0,1304	-0,3058 to 0,07599	-0,2151 to 0,2110	-0,1670 to 0,2080	-0,3095 to 0,05964	-0,2229 to 0,1517	-0,3530 to 0,01082	-0,4185 to -0,06447	-0,2485 to 0,1355	-0,1936 to 0,2323	-0,2011 to 0,2030	-0,1001 to 0,2999
pT	0,008995 to 0,3702		-0,01100 to 0,3528	0,8021 to 0,9022	-0,01760 to 0,3470	-0,07859 to 0,4851	-0,3232 to 0,04441	-0,1668 to 0,4513	-0,02898 to 0,3370	-0,7105 to 0,3697	-0,1918 to 0,1834	-0,4321 to -0,08264	-0,1889 to 0,1862	-0,2175 to 0,1573	-0,2517 to 0,1218	-0,2573 to 0,1159	-0,3303 to 0,03821	-0,3449 to 0,03047	-0,2479 to 0,1776	-0,2095 to 0,1655	-0,1218 to 0,2517	-0,06303 to 0,3064	-0,1851 to 0,1901	-0,3185 to 0,05136	-0,3148 to 0,06417	-0,4621 to -0,06725	-0,1767 to 0,2050	-0,1811 to 0,2007	-0,07754 to 0,2994	-0,2588 to 0,1211	-0,2747 to 0,1060	-0,2949 to 0,09345	-0,3753 to 0,04834	-0,4144 to -0,05951	-0,4353 to -0,08482	-0,4215 to -0,06805	-0,3607 to 0,003693	-0,4387 to -0,08731	-0,2925 to 0,09048	-0,4086 to -0,001209	-0,3714 to -0,01042	-0,4008 to -0,04492	-0,3823 to -0,02307	-0,2221 to 0,1526	-0,3527 to 0,01281	-0,3810 to -0,01105	-0,4109 to -0,004052	-0,2320 to 0,1718	-0,1029 to 0,2973
pN	-0,2593 to 0,1139	-0,01100 to 0,3528		-0,01151 to 0,3524	0,9821 to 0,9916	-0,4892 to 0,07328	-0,2721 to 0,1002	-0,1795 to 0,4408	0,1719 to 0,5029	-0,5300 to 0,5954	-0,3241 to 0,04345	-0,5411 to -0,2222	-0,2144 to 0,1605	-0,08462 to 0,2866	-0,07913 to 0,2916	-0,1528 to 0,2219	-0,3205 to 0,04914	-0,2458 to 0,1383	-0,06246 to 0,3541	-0,3004 to 0,06962	-0,2178 to 0,1570	-0,1870 to 0,1882	-0,2351 to 0,1392	-0,2429 to 0,1327	-0,1937 to 0,1916	-0,3548 to 0,06171	-0,2383 to 0,1426	-0,1989 to 0,1829	-0,2918 to 0,08578	-0,2529 to 0,1274	-0,2767 to 0,1039	-0,3442 to 0,03877	-0,3222 to 0,1085	-0,2014 to 0,1753	-0,1567 to 0,2197	-0,1832 to 0,1936	-0,2095 to 0,1671	-0,2571 to 0,1195	-0,2628 to 0,1222	-0,3055 to 0,1166	-0,2532 to 0,1202	-0,1117 to 0,2613	-0,1131 to 0,2600	-0,2727 to 0,09952	-0,2957 to 0,07636	-0,2589 to 0,1246	-0,2401 to 0,1857	-0,1624 to 0,2411	-0,1395 to 0,2630
T_categories	-0,05978 to 0,3093	0,8021 to 0,9022	-0,01151 to 0,3524		-0,001017 to 0,3615	-0,2161 to 0,3703	-0,3458 to 0,01899	-0,3009 to 0,3312	-0,1020 to 0,2704	-0,6897 to 0,4044	-0,09529 to 0,2767	-0,4244 to -0,07324	-0,2596 to 0,1135	-0,2638 to 0,1091	-0,2444 to 0,1294	-0,2176 to 0,1572	-0,2425 to 0,1331	-0,3098 to 0,06971	-0,2410 to 0,1847	-0,2579 to 0,1152	-0,1797 to 0,1954	-0,1300 to 0,2439	-0,1689 to 0,2062	-0,2374 to 0,1385	-0,2362 to 0,1483	-0,3669 to 0,04783	-0,1945 to 0,1873	-0,1666 to 0,2150	-0,1364 to 0,2443	-0,2918 to 0,08577	-0,2191 to 0,1642	-0,2094 to 0,1830	-0,3141 to 0,1174	-0,3865 to -0,02636	-0,4482 to -0,1008	-0,4247 to -0,07193	-0,3197 to 0,05001	-0,3339 to 0,03586	-0,1777 to 0,2092	-0,3173 to 0,1037	-0,3579 to 0,005227	-0,3377 to 0,02810	-0,3495 to 0,01473	-0,2307 to 0,1438	-0,2519 to 0,1233	-0,2946 to 0,08629	-0,3320 to 0,08740	-0,2735 to 0,1284	-0,1861 to 0,2179
N0-3	-0,2825 to 0,08901	-0,01760 to 0,3470	0,9821 to 0,9916	-0,001017 to 0,3615		-0,5292 to 0,01937	-0,2861 to 0,08509	-0,1602 to 0,4566	0,1729 to 0,5037	-0,5495 to 0,5774	-0,3261 to 0,04115	-0,5380 to -0,2181	-0,1944 to 0,1808	-0,07225 to 0,2980	-0,06054 to 0,3086	-0,1518 to 0,2229	-0,3099 to 0,06085	-0,2425 to 0,1418	-0,06121 to 0,3552	-0,2798 to 0,09188	-0,2111 to 0,1638	-0,1848 to 0,1904	-0,2356 to 0,1387	-0,2296 to 0,1465	-0,1815 to 0,2037	-0,3506 to 0,06649	-0,2250 to 0,1564	-0,1827 to 0,1991	-0,2917 to 0,08592	-0,2592 to 0,1207	-0,2615 to 0,1200	-0,3330 to 0,05147	-0,3189 to 0,1121	-0,1787 to 0,1980	-0,1444 to 0,2317	-0,1766 to 0,2001	-0,2096 to 0,1670	-0,2429 to 0,1343	-0,2512 to 0,1345	-0,3010 to 0,1214	-0,2401 to 0,1340	-0,09628 to 0,2758	-0,1123 to 0,2608	-0,2882 to 0,08281	-0,2807 to 0,09264	-0,2565 to 0,1271	-0,2367 to 0,1891	-0,1443 to 0,2585	-0,1445 to 0,2583
Rebiopsy tumor free	-0,2164 to 0,3701	-0,07859 to 0,4851	-0,4892 to 0,07328	-0,2161 to 0,3703	-0,5292 to 0,01937		0,2336 to 0,6892	-0,5462 to 0,2615	-0,1327 to 0,4422		-0,6301 to -0,1324	-0,5521 to -0,01300	-0,3803 to 0,2050	-0,6327 to -0,1366	-0,6500 to -0,1653	-0,5528 to -0,01391	-0,3908 to 0,1932	-0,2990 to 0,3044	-0,4728 to 0,1972	-0,2695 to 0,3204	-0,3231 to 0,2667	-0,4527 to 0,1198	-0,5195 to 0,03270	-0,2952 to 0,2952	-0,2779 to 0,3251	-0,3913 to 0,2914	-0,3566 to 0,2518	-0,1595 to 0,4377	-0,1967 to 0,4061	-0,4147 to 0,1868	-0,4048 to 0,1983	-0,3384 to 0,2857	-0,5333 to 0,1535	-0,3045 to 0,2857	-0,4723 to 0,09515	-0,4944 to 0,06651	-0,5788 to -0,05221	-0,4075 to 0,1740	-0,2636 to 0,3389	-0,3913 to 0,2914	-0,3045 to 0,2857	-0,2731 to 0,3169	-0,02631 to 0,5242	-0,3843 to 0,2006	-0,2576 to 0,3318	-0,2696 to 0,3331	-0,4728 to 0,1972	-0,4012 to 0,2339	-0,4786 to 0,1413
Local progress	-0,3005 to 0,06948	-0,3232 to 0,04441	-0,2721 to 0,1002	-0,3458 to 0,01899	-0,2861 to 0,08509	0,2336 to 0,6892		-0,2736 to 0,3574	0,08619 to 0,4350	-0,5268 to 0,5984	-0,4906 to -0,1558	-0,01120 to 0,3526	-0,3931 to -0,03576	-0,3034 to 0,06631	-0,1638 to 0,2111	-0,1643 to 0,2106	-0,07936 to 0,2930	-0,2132 to 0,1719	-0,1039 to 0,3170	-0,3289 to 0,03807	-0,2625 to 0,1104	-0,2367 to 0,1375	-0,1597 to 0,2152	-0,1891 to 0,1877	-0,2532 to 0,1306	-0,3003 to 0,1222	-0,3360 to 0,03697	-0,01412 to 0,3561	-0,2185 to 0,1630	-0,1609 to 0,2205	-0,1871 to 0,1964	-0,3967 to -0,02212	-0,3231 to 0,1075	-0,2980 to 0,07394	-0,2888 to 0,08388	-0,2756 to 0,09816	-0,2104 to 0,1662	-0,1808 to 0,1976	-0,2899 to 0,09328	-0,3220 to 0,09843	-0,2956 to 0,07480	-0,1355 to 0,2386	-0,08639 to 0,2849	-0,1717 to 0,2034	-0,2023 to 0,1744	-0,3099 to 0,06966	-0,1881 to 0,2377	-0,3311 to 0,06566	-0,2356 to 0,1681
Days until local progression	-0,2757 to 0,3554	-0,1668 to 0,4513	-0,1795 to 0,4408	-0,3009 to 0,3312	-0,1602 to 0,4566	-0,5462 to 0,2615	-0,2736 to 0,3574		0,02804 to 0,5933		-0,4201 to 0,2040	-0,4622 to 0,1534	-0,3671 to 0,2633	-0,2527 to 0,3768	-0,3649 to 0,2656	-0,4634 to 0,1518	-0,4085 to 0,2174	-0,2286 to 0,4060	-0,3974 to 0,3175	-0,3565 to 0,2746	-0,3243 to 0,3079	-0,3661 to 0,2644	-0,4665 to 0,1481	-0,4402 to 0,1802	-0,3382 to 0,3017	-0,3900 to 0,3253	-0,2170 to 0,4237	-0,2996 to 0,3483	-0,3836 to 0,2621	-0,3483 to 0,2996	-0,4291 to 0,2106	-0,4498 to 0,1951	-0,1797 to 0,5335	-0,4652 to 0,1496	-0,1961 to 0,4268	-0,3756 to 0,2541	-0,3994 to 0,2277	-0,4692 to 0,1446	-0,3763 to 0,2616	-0,3900 to 0,3253	-0,4510 to 0,1671	-0,4492 to 0,1693	-0,3382 to 0,2938	-0,6463 to -0,1138	-0,4460 to 0,1733	-0,4450 to 0,1830	-0,1856 to 0,5092	-0,4179 to 0,3199	-0,4133 to 0,3249
Distal progress	-0,1650 to 0,2099	-0,02898 to 0,3370	0,1719 to 0,5029	-0,1020 to 0,2704	0,1729 to 0,5037	-0,1327 to 0,4422	0,08619 to 0,4350	0,02804 to 0,5933			-0,4719 to -0,1320	-0,2371 to 0,1371	-0,3681 to -0,006513	-0,3965 to -0,03976	-0,2861 to 0,08519	-0,2764 to 0,09563	-0,3017 to 0,06983	-0,2341 to 0,1505	-0,2885 to 0,1349	-0,4018 to -0,04605	-0,2929 to 0,07781	-0,2906 to 0,08027	-0,2335 to 0,1408	-0,1781 to 0,1987	-0,2965 to 0,08432	-0,3353 to 0,08375	-0,2006 to 0,1812	-0,01080 to 0,3590	-0,1384 to 0,2423	-0,2522 to 0,1281	-0,1428 to 0,2398	-0,3267 to 0,05846	-0,3238 to 0,1067	-0,2812 to 0,09209	-0,2130 to 0,1635	-0,2824 to 0,09083	-0,2446 to 0,1309	-0,2084 to 0,1699	-0,3354 to 0,04311	-0,3418 to 0,07644	-0,2678 to 0,1048	-0,1315 to 0,2425	-0,03474 to 0,3318	-0,1599 to 0,2150	-0,2431 to 0,1325	-0,2828 to 0,09909	-0,2782 to 0,1459	-0,3086 to 0,09050	-0,2820 to 0,1193
Days until distal progression	-0,2726 to 0,7602	-0,7105 to 0,3697	-0,5300 to 0,5954	-0,6897 to 0,4044	-0,5495 to 0,5774		-0,5268 to 0,5984				-0,3852 to 0,7014	-0,4576 to 0,6538	-0,1276 to 0,8171	-0,6070 to 0,5169	-0,6408 to 0,4751	-0,4068 to 0,6882	-0,2385 to 0,7751	-0,1363 to 0,8141		0,07197 to 0,8737	-0,6441 to 0,4708	-0,5964 to 0,5289	-0,5655 to 0,5617	-0,5126 to 0,6106	-0,1363 to 0,8141		-0,3820 to 0,7033	-0,4986 to 0,6223	-0,6342 to 0,4837	-0,7290 to 0,3361	-0,6934 to 0,3985			-0,4570 to 0,6543	-0,3726 to 0,7088	-0,5636 to 0,5636	-0,6163 to 0,5059	-0,5171 to 0,6068	-0,1363 to 0,8141		-0,4258 to 0,6759	-0,5929 to 0,5329	-0,8229 to 0,1101	-0,6402 to 0,4760	-0,5687 to 0,5585			-0,4686 to 0,7252	-0,6128 to 0,6128
Survival	-0,2249 to 0,1497	-0,1918 to 0,1834	-0,3241 to 0,04345	-0,09529 to 0,2767	-0,3261 to 0,04115	-0,6301 to -0,1324	-0,4906 to -0,1558	-0,4201 to 0,2040	-0,4719 to -0,1320	-0,3852 to 0,7014		-0,04051 to 0,3267	-0,09729 to 0,2748	-0,04611 to 0,3217	-0,1495 to 0,2251	-0,1922 to 0,1830	-0,1344 to 0,2413	-0,2004 to 0,1849	-0,3472 to 0,07036	0,06211 to 0,4152	-0,06996 to 0,3001	-0,02204 to 0,3431	-0,1200 to 0,2534	-0,1812 to 0,1956	-0,1434 to 0,2409	-0,1412 to 0,2826	-0,07710 to 0,2998	-0,1514 to 0,2298	-0,1390 to 0,2418	-0,1505 to 0,2307	-0,1742 to 0,2092	-0,06962 to 0,3167	-0,1410 to 0,2923	0,05574 to 0,4113	-0,01738 to 0,3487	-0,02285 to 0,3439	-0,08073 to 0,2917	-0,09076 to 0,2840	-0,08120 to 0,3010	-0,1770 to 0,2485	-0,2778 to 0,09412	-0,2807 to 0,09099	-0,3859 to -0,02731	-0,1427 to 0,2317	-0,07956 to 0,2928	-0,05442 to 0,3236	-0,1875 to 0,2382	-0,05643 to 0,3393	-0,004325 to 0,3846
Surviaval [days]	-0,3646 to -0,002527	-0,4321 to -0,08264	-0,5411 to -0,2222	-0,4244 to -0,07324	-0,5380 to -0,2181	-0,5521 to -0,01300	-0,01120 to 0,3526	-0,4622 to 0,1534	-0,2371 to 0,1371	-0,4576 to 0,6538	-0,04051 to 0,3267		-0,2804 to 0,09125	-0,1659 to 0,2091	-0,1239 to 0,2497	-0,1481 to 0,2265	0,03586 to 0,3946	-0,1847 to 0,2005	0,006395 to 0,4129	-0,2586 to 0,1145	-0,1542 to 0,2206	-0,1772 to 0,1980	-0,09242 to 0,2793	-0,03155 to 0,3362	-0,1648 to 0,2202	-0,01643 to 0,3938	-0,2767 to 0,1021	-0,1932 to 0,1886	-0,3291 to 0,04476	-0,1532 to 0,2280	-0,08730 to 0,2921	-0,1645 to 0,2276	-0,03954 to 0,3829	-0,1886 to 0,1882	-0,08833 to 0,2847	-0,05974 to 0,3109	-0,07279 to 0,2990	-0,02038 to 0,3476	-0,1091 to 0,2752	-0,06092 to 0,3555	-0,2544 to 0,1190	-0,1764 to 0,1988	-0,2031 to 0,1719	0,03201 to 0,3899	-0,06642 to 0,3048	-0,1455 to 0,2389	-0,05514 to 0,3605	-0,2598 to 0,1429	-0,1427 to 0,2600
CD68hiCD163lo -75 µm	-0,1455 to 0,2290	-0,1889 to 0,1862	-0,2144 to 0,1605	-0,2596 to 0,1135	-0,1944 to 0,1808	-0,3803 to 0,2050	-0,3931 to -0,03576	-0,3671 to 0,2633	-0,3681 to -0,006513	-0,1276 to 0,8171	-0,09729 to 0,2748	-0,2804 to 0,09125		0,3754 to 0,6495	-0,08998 to 0,2816	-0,2789 to 0,09295	-0,3792 to -0,01777	-0,3441 to 0,03146	-0,2572 to 0,1680	0,4698 to 0,7111	0,1423 to 0,4800	-0,03600 to 0,3307	-0,2337 to 0,1407	-0,3485 to 0,01758	-0,3853 to -0,01612	-0,3687 to 0,04569	-0,06315 to 0,3125	-0,3060 to 0,07034	-0,3483 to 0,02305	-0,3483 to 0,02304	-0,3324 to 0,04274	-0,3875 to -0,01119	-0,3527 to 0,07437	0,2958 to 0,5956	-0,0004115 to 0,3635	-0,05034 to 0,3194	-0,2374 to 0,1384	-0,3378 to 0,03141	-0,4500 to -0,09250	-0,3461 to 0,07155	0,2428 to 0,5563	-0,08097 to 0,2899	-0,2614 to 0,1116	-0,3502 to 0,01400	-0,4009 to -0,04340	-0,3691 to 0,002833	-0,3929 to 0,01743	0,6604 to 0,8347	0,2332 to 0,5699
CD68hiCD163lo -25 µm	-0,2207 to 0,1541	-0,2175 to 0,1573	-0,08462 to 0,2866	-0,2638 to 0,1091	-0,07225 to 0,2980	-0,6327 to -0,1366	-0,3034 to 0,06631	-0,2527 to 0,3768	-0,3965 to -0,03976	-0,6070 to 0,5169	-0,04611 to 0,3217	-0,1659 to 0,2091	0,3754 to 0,6495		0,5005 to 0,7304	0,09250 to 0,4402	-0,07702 to 0,2951	-0,1801 to 0,2051	-0,1823 to 0,2433	-0,001190 to 0,3614	0,3616 to 0,6401	0,3025 to 0,5992	0,06559 to 0,4181	-0,08020 to 0,2922	-0,2379 to 0,1465	-0,3233 to 0,09702	-0,3373 to 0,03552	-0,3573 to 0,01278	-0,3946 to -0,03066	-0,1494 to 0,2317	-0,1487 to 0,2341	-0,3149 to 0,07159	-0,3434 to 0,08486	0,006711 to 0,3697	0,3177 to 0,6110	0,3298 to 0,6194	0,07132 to 0,4242	-0,1034 to 0,2722	-0,2770 to 0,1072	-0,3054 to 0,1167	-0,3245 to 0,04301	-0,3134 to 0,05528	-0,2920 to 0,07876	-0,1552 to 0,2196	-0,1354 to 0,2404	-0,2424 to 0,1419	-0,3107 to 0,1109	0,2701 to 0,5959	0,5966 to 0,7996
CD68hiCD163lo 25 µm	-0,3321 to 0,03448	-0,2517 to 0,1218	-0,07913 to 0,2916	-0,2444 to 0,1294	-0,06054 to 0,3086	-0,6500 to -0,1653	-0,1638 to 0,2111	-0,3649 to 0,2656	-0,2861 to 0,08519	-0,6408 to 0,4751	-0,1495 to 0,2251	-0,1239 to 0,2497	-0,08998 to 0,2816	0,5005 to 0,7304		0,4672 to 0,7095	0,2452 to 0,5592	-0,08884 to 0,2923	-0,1620 to 0,2629	-0,3793 to -0,01953	-0,08304 to 0,2880	0,2912 to 0,5912	0,3105 to 0,6049	0,1468 to 0,4848	-0,09310 to 0,2884	-0,1810 to 0,2446	-0,4426 to -0,08860	-0,3374 to 0,03542	-0,2096 to 0,1721	0,09150 to 0,4449	0,04367 to 0,4070	-0,1020 to 0,2870	-0,2408 to 0,1948	-0,2657 to 0,1087	-0,01292 to 0,3526	0,3077 to 0,6040	0,2521 to 0,5642	0,07797 to 0,4311	-0,1127 to 0,2718	-0,1984 to 0,2276	-0,3748 to -0,01430	-0,1954 to 0,1797	-0,1396 to 0,2347	0,04662 to 0,4022	-0,005518 to 0,3591	-0,1347 to 0,2493	-0,2880 to 0,1354	-0,07351 to 0,3240	0,1357 to 0,4977
CD68hiCD163lo 75 µm	-0,2816 to 0,08996	-0,2573 to 0,1159	-0,1528 to 0,2219	-0,2176 to 0,1572	-0,1518 to 0,2229	-0,5528 to -0,01391	-0,1643 to 0,2106	-0,4634 to 0,1518	-0,2764 to 0,09563	-0,4068 to 0,6882	-0,1922 to 0,1830	-0,1481 to 0,2265	-0,2789 to 0,09295	0,09250 to 0,4402	0,4672 to 0,7095		0,4845 to 0,7213	0,1638 to 0,5046	-0,1332 to 0,2901	-0,3013 to 0,06859	-0,09917 to 0,2731	0,1997 to 0,5242	0,5855 to 0,7820	0,4360 to 0,6903	0,1717 to 0,5107	0,02476 to 0,4280	-0,3050 to 0,07145	-0,4038 to -0,04158	-0,1659 to 0,2156	0,3303 to 0,6229	0,2557 to 0,5715	0,07420 to 0,4398	-0,1178 to 0,3137	-0,3476 to 0,01868	-0,09994 to 0,2739	0,2491 to 0,5620	0,5473 to 0,7599	0,4018 to 0,6689	0,1583 to 0,5018	-0,02879 to 0,3833	-0,3654 to -0,003468	-0,2271 to 0,1475	-0,2588 to 0,1143	0,2771 to 0,5811	0,2834 to 0,5868	0,008906 to 0,3791	-0,1084 to 0,3130	-0,2508 to 0,1523	-0,1209 to 0,2805
CD68hiCD163lo 125 µm	-0,2547 to 0,1204	-0,3303 to 0,03821	-0,3205 to 0,04914	-0,2425 to 0,1331	-0,3099 to 0,06085	-0,3908 to 0,1932	-0,07936 to 0,2930	-0,4085 to 0,2174	-0,3017 to 0,06983	-0,2385 to 0,7751	-0,1344 to 0,2413	0,03586 to 0,3946	-0,3792 to -0,01777	-0,07702 to 0,2951	0,2452 to 0,5592	0,4845 to 0,7213		0,3530 to 0,6405	-0,06928 to 0,3481	-0,3473 to 0,01902	-0,2121 to 0,1645	-0,03186 to 0,3359	0,3070 to 0,6035	0,6048 to 0,7939	0,4565 to 0,7080	0,1618 to 0,5342	-0,3268 to 0,04903	-0,4188 to -0,05778	-0,09675 to 0,2833	0,2326 to 0,5548	0,4371 to 0,6947	0,1964 to 0,5347	0,02743 to 0,4385	-0,2482 to 0,1288	-0,1522 to 0,2257	0,07152 to 0,4258	0,2896 to 0,5923	0,5566 to 0,7662	0,4828 to 0,7252	0,1202 to 0,5031	-0,3247 to 0,04439	-0,2293 to 0,1468	-0,2230 to 0,1533	0,09447 to 0,4431	0,5052 to 0,7341	0,1701 to 0,5094	-0,01906 to 0,3915	-0,3278 to 0,07136	-0,2250 to 0,1810
CD68hiCD163lo 175 µm	-0,2887 to 0,09275	-0,3449 to 0,03047	-0,2458 to 0,1383	-0,3098 to 0,06971	-0,2425 to 0,1418	-0,2990 to 0,3044	-0,2132 to 0,1719	-0,2286 to 0,4060	-0,2341 to 0,1505	-0,1363 to 0,8141	-0,2004 to 0,1849	-0,1847 to 0,2005	-0,3441 to 0,03146	-0,1801 to 0,2051	-0,08884 to 0,2923	0,1638 to 0,5046	0,3530 to 0,6405		-0,1278 to 0,2951	-0,2675 to 0,1155	-0,3077 to 0,07208	-0,2274 to 0,1573	0,09735 to 0,4525	0,3148 to 0,6144	0,5676 to 0,7755	0,4128 to 0,7022	-0,1811 to 0,2113	-0,3165 to 0,06974	-0,1594 to 0,2326	0,06357 to 0,4312	0,1965 to 0,5347	0,2261 to 0,5565	0,1580 to 0,5387	-0,1562 to 0,2303	-0,09152 to 0,2915	-0,05581 to 0,3240	0,1135 to 0,4668	0,2825 to 0,5931	0,4573 to 0,7093	0,3704 to 0,6759	-0,2539 to 0,1298	-0,1929 to 0,1924	-0,3540 to 0,02011	-0,07414 to 0,3058	0,3049 to 0,6076	0,4781 to 0,7214	0,2626 to 0,6054	-0,2893 to 0,1246	-0,2944 to 0,1191
CD68hiCD163lo 225 µm	-0,3520 to 0,06485	-0,2479 to 0,1776	-0,06246 to 0,3541	-0,2410 to 0,1847	-0,06121 to 0,3552	-0,4728 to 0,1972	-0,1039 to 0,3170	-0,3974 to 0,3175	-0,2885 to 0,1349		-0,3472 to 0,07036	0,006395 to 0,4129	-0,2572 to 0,1680	-0,1823 to 0,2433	-0,1620 to 0,2629	-0,1332 to 0,2901	-0,06928 to 0,3481	-0,1278 to 0,2951		-0,3608 to 0,05480	-0,3347 to 0,08442	-0,2385 to 0,1873	-0,1696 to 0,2557	-0,08217 to 0,3367	-0,05520 to 0,3605	0,05209 to 0,4501	-0,2796 to 0,1545	-0,2339 to 0,2019	-0,1090 to 0,3218	-0,1103 to 0,3205	-0,1068 to 0,3237	-0,1501 to 0,2837	0,1138 to 0,5059	-0,2594 to 0,1657	-0,2838 to 0,1399	-0,2514 to 0,1740	-0,2432 to 0,1825	-0,1073 to 0,3140	-0,08766 to 0,3318	0,03680 to 0,4378	-0,3645 to 0,05053	-0,3330 to 0,08626	-0,2374 to 0,1884	-0,1544 to 0,2701	-0,1410 to 0,2828	-0,2719 to 0,1525	0,05341 to 0,4512	-0,2619 to 0,1954	-0,4029 to 0,03888
CD68hiCD163hi -75 µm	-0,1225 to 0,2511	-0,2095 to 0,1655	-0,3004 to 0,06962	-0,2579 to 0,1152	-0,2798 to 0,09188	-0,2695 to 0,3204	-0,3289 to 0,03807	-0,3565 to 0,2746	-0,4018 to -0,04605	0,07197 to 0,8737	0,06211 to 0,4152	-0,2586 to 0,1145	0,4698 to 0,7111	-0,001190 to 0,3614	-0,3793 to -0,01953	-0,3013 to 0,06859	-0,3473 to 0,01902	-0,2675 to 0,1155	-0,3608 to 0,05480		0,3321 to 0,6199	-0,01926 to 0,3456	-0,2257 to 0,1489	-0,3261 to 0,04287	-0,2600 to 0,1234	-0,2732 to 0,1512	0,2054 to 0,5335	-0,1247 to 0,2555	-0,2245 to 0,1569	-0,2850 to 0,09313	-0,3165 to 0,06051	-0,2979 to 0,09016	-0,3539 to 0,07296	0,5149 to 0,7401	0,1049 to 0,4515	-0,09253 to 0,2808	-0,2278 to 0,1483	-0,2764 to 0,09892	-0,3060 to 0,07573	-0,2719 to 0,1525	0,2493 to 0,5610	-0,03571 to 0,3310	-0,3198 to 0,04818	-0,3261 to 0,04122	-0,3034 to 0,06804	-0,2877 to 0,09386	-0,3984 to 0,01092	0,3409 to 0,6439	0,06194 to 0,4396
CD68hiCD163hi -25 µm	-0,05294 to 0,3155	-0,1218 to 0,2517	-0,2178 to 0,1570	-0,1797 to 0,1954	-0,2111 to 0,1638	-0,3231 to 0,2667	-0,2625 to 0,1104	-0,3243 to 0,3079	-0,2929 to 0,07781	-0,6441 to 0,4708	-0,06996 to 0,3001	-0,1542 to 0,2206	0,1423 to 0,4800	0,3616 to 0,6401	-0,08304 to 0,2880	-0,09917 to 0,2731	-0,2121 to 0,1645	-0,3077 to 0,07208	-0,3347 to 0,08442	0,3321 to 0,6199		0,5379 to 0,7534	0,03347 to 0,3911	-0,1635 to 0,2131	-0,2677 to 0,1153	-0,2716 to 0,1529	-0,03041 to 0,3418	-0,06053 to 0,3149	-0,1794 to 0,2024	-0,1795 to 0,2023	-0,2367 to 0,1461	-0,3329 to 0,05149	-0,3708 to 0,05362	0,1332 to 0,4741	0,4027 to 0,6686	0,2113 to 0,5341	-0,03268 to 0,3352	-0,1769 to 0,2015	-0,2914 to 0,09165	-0,2838 to 0,1399	-0,1877 to 0,1874	-0,1906 to 0,1845	-0,2245 to 0,1501	-0,1488 to 0,2258	-0,1967 to 0,1801	-0,2656 to 0,1175	-0,4283 to -0,02517	0,1740 to 0,5267	0,4104 to 0,6889
CD68hiCD163hi 25 µm	-0,07063 to 0,2994	-0,06303 to 0,3064	-0,1870 to 0,1882	-0,1300 to 0,2439	-0,1848 to 0,1904	-0,4527 to 0,1198	-0,2367 to 0,1375	-0,3661 to 0,2644	-0,2906 to 0,08027	-0,5964 to 0,5289	-0,02204 to 0,3431	-0,1772 to 0,1980	-0,03600 to 0,3307	0,3025 to 0,5992	0,2912 to 0,5912	0,1997 to 0,5242	-0,03186 to 0,3359	-0,2274 to 0,1573	-0,2385 to 0,1873	-0,01926 to 0,3456	0,5379 to 0,7534		0,4384 to 0,6910	0,04715 to 0,4041	-0,1750 to 0,2102	-0,2383 to 0,1874	-0,2181 to 0,1635	-0,1184 to 0,2614	0,1281 to 0,4741	0,1172 to 0,4655	-0,05662 to 0,3200	-0,2064 to 0,1861	-0,3208 to 0,1100	-0,1803 to 0,1964	0,2043 to 0,5289	0,4635 to 0,7080	0,2539 to 0,5655	-0,03903 to 0,3311	-0,1991 to 0,1880	-0,2852 to 0,1385	-0,3300 to 0,03677	-0,2697 to 0,1027	-0,1368 to 0,2374	0,1135 to 0,4571	-0,1088 to 0,2656	-0,3236 to 0,05441	-0,4286 to -0,02550	0,01780 to 0,4033	0,2253 to 0,5643
CD68hiCD163hi 75 µm	-0,2396 to 0,1345	-0,1851 to 0,1901	-0,2351 to 0,1392	-0,1689 to 0,2062	-0,2356 to 0,1387	-0,5195 to 0,03270	-0,1597 to 0,2152	-0,4665 to 0,1481	-0,2335 to 0,1408	-0,5655 to 0,5617	-0,1200 to 0,2534	-0,09242 to 0,2793	-0,2337 to 0,1407	0,06559 to 0,4181	0,3105 to 0,6049	0,5855 to 0,7820	0,3070 to 0,6035	0,09735 to 0,4525	-0,1696 to 0,2557	-0,2257 to 0,1489	0,03347 to 0,3911	0,4384 to 0,6910		0,5304 to 0,7496	0,1766 to 0,5143	0,03309 to 0,4348	-0,1861 to 0,1958	-0,3269 to 0,04719	0,01607 to 0,3822	0,5842 to 0,7839	0,3395 to 0,6303	0,05637 to 0,4253	-0,08150 to 0,3464	-0,2927 to 0,07964	-0,05917 to 0,3114	0,3115 to 0,6066	0,7513 to 0,8758	0,4565 to 0,7044	0,1448 to 0,4914	-0,02239 to 0,3887	-0,4047 to -0,04957	-0,2170 to 0,1578	-0,3001 to 0,06989	0,4285 to 0,6846	0,2376 to 0,5536	-0,05102 to 0,3267	-0,1791 to 0,2464	-0,1567 to 0,2466	-0,09144 to 0,3078
CD68hiCD163hi 125 µm	-0,2167 to 0,1598	-0,3185 to 0,05136	-0,2429 to 0,1327	-0,2374 to 0,1385	-0,2296 to 0,1465	-0,2952 to 0,2952	-0,1891 to 0,1877	-0,4402 to 0,1802	-0,1781 to 0,1987	-0,5126 to 0,6106	-0,1812 to 0,1956	-0,03155 to 0,3362	-0,3485 to 0,01758	-0,08020 to 0,2922	0,1468 to 0,4848	0,4360 to 0,6903	0,6048 to 0,7939	0,3148 to 0,6144	-0,08217 to 0,3367	-0,3261 to 0,04287	-0,1635 to 0,2131	0,04715 to 0,4041	0,5304 to 0,7496		0,5152 to 0,7443	0,2560 to 0,6008	-0,2591 to 0,1226	-0,3584 to 0,01334	-0,03828 to 0,3364	0,4379 to 0,6952	0,6973 to 0,8484	0,3162 to 0,6201	0,1330 to 0,5203	-0,1997 to 0,1788	-0,02825 to 0,3406	0,1948 to 0,5229	0,4776 to 0,7177	0,8467 to 0,9257	0,5231 to 0,7498	0,2072 to 0,5669	-0,3079 to 0,06303	-0,1661 to 0,2105	-0,2615 to 0,1132	0,2723 to 0,5788	0,5656 to 0,7708	0,1649 to 0,5055	-0,02556 to 0,3860	-0,2235 to 0,1825	-0,1372 to 0,2672
CD68hiCD163hi 175 µm	-0,3110 to 0,06838	-0,3148 to 0,06417	-0,1937 to 0,1916	-0,2362 to 0,1483	-0,1815 to 0,2037	-0,2779 to 0,3251	-0,2532 to 0,1306	-0,3382 to 0,3017	-0,2965 to 0,08432	-0,1363 to 0,8141	-0,1434 to 0,2409	-0,1648 to 0,2202	-0,3853 to -0,01612	-0,2379 to 0,1465	-0,09310 to 0,2884	0,1717 to 0,5107	0,4565 to 0,7080	0,5676 to 0,7755	-0,05520 to 0,3605	-0,2600 to 0,1234	-0,2677 to 0,1153	-0,1750 to 0,2102	0,1766 to 0,5143	0,5152 to 0,7443		0,5910 to 0,8047	-0,1509 to 0,2408	-0,3561 to 0,02521	-0,1000 to 0,2889	0,1532 to 0,5021	0,4462 to 0,7052	0,5330 to 0,7582	0,4047 to 0,7025	-0,1096 to 0,2747	-0,09437 to 0,2889	0,03299 to 0,4011	0,2412 to 0,5636	0,5061 to 0,7395	0,8359 to 0,9216	0,5359 to 0,7743	-0,2558 to 0,1278	-0,2076 to 0,1776	-0,2677 to 0,1153	-0,007558 to 0,3650	0,4112 to 0,6790	0,4218 to 0,6858	0,1328 to 0,5126	-0,3084 to 0,1039	-0,3111 to 0,1010
CD68hiCD163hi 225 µm	-0,2751 to 0,1492	-0,4621 to -0,06725	-0,3548 to 0,06171	-0,3669 to 0,04783	-0,3506 to 0,06649	-0,3913 to 0,2914	-0,3003 to 0,1222	-0,3900 to 0,3253	-0,3353 to 0,08375		-0,1412 to 0,2826	-0,01643 to 0,3938	-0,3687 to 0,04569	-0,3233 to 0,09702	-0,1810 to 0,2446	0,02476 to 0,4280	0,1618 to 0,5342	0,4128 to 0,7022	0,05209 to 0,4501	-0,2732 to 0,1512	-0,2716 to 0,1529	-0,2383 to 0,1874	0,03309 to 0,4348	0,2560 to 0,6008	0,5910 to 0,8047		-0,1840 to 0,2514	-0,2270 to 0,2088	-0,06184 to 0,3636	0,09174 to 0,4892	0,2518 to 0,6046	0,5795 to 0,8022	0,7189 to 0,8736	-0,1108 to 0,3108	-0,06478 to 0,3521	-0,03673 to 0,3765	0,1005 to 0,4881	0,2976 to 0,6289	0,5380 to 0,7755	0,9315 to 0,9706	-0,3320 to 0,08737	-0,2604 to 0,1647	-0,2679 to 0,1568	-0,04697 to 0,3676	0,1102 to 0,4955	0,5420 to 0,7778	0,3166 to 0,6414	-0,2552 to 0,2022	-0,4470 to -0,01494
CD68loCD163hi -75 µm	-0,06896 to 0,3072	-0,1767 to 0,2050	-0,2383 to 0,1426	-0,1945 to 0,1873	-0,2250 to 0,1564	-0,3566 to 0,2518	-0,3360 to 0,03697	-0,2170 to 0,4237	-0,2006 to 0,1812	-0,3820 to 0,7033	-0,07710 to 0,2998	-0,2767 to 0,1021	-0,06315 to 0,3125	-0,3373 to 0,03552	-0,4426 to -0,08860	-0,3050 to 0,07145	-0,3268 to 0,04903	-0,1811 to 0,2113	-0,2796 to 0,1545	0,2054 to 0,5335	-0,03041 to 0,3418	-0,2181 to 0,1635	-0,1861 to 0,1958	-0,2591 to 0,1226	-0,1509 to 0,2408	-0,1840 to 0,2514		0,1302 to 0,4758	-0,08651 to 0,2912	-0,1174 to 0,2623	-0,2204 to 0,1628	-0,2047 to 0,1878	-0,1499 to 0,2839	0,1145 to 0,4648	-0,04409 to 0,3313	-0,1775 to 0,2059	-0,1359 to 0,2465	-0,2286 to 0,1561	-0,1922 to 0,2022	-0,1996 to 0,2361	0,1062 to 0,4567	0,06840 to 0,4261	-0,1576 to 0,2238	-0,1361 to 0,2445	-0,3139 to 0,06334	-0,2728 to 0,1173	-0,2711 to 0,1634	-0,09835 to 0,3073	-0,2381 to 0,1718
CD68loCD163hi -25 µm	-0,1473 to 0,2337	-0,1811 to 0,2007	-0,1989 to 0,1829	-0,1666 to 0,2150	-0,1827 to 0,1991	-0,1595 to 0,4377	-0,01412 to 0,3561	-0,2996 to 0,3483	-0,01080 to 0,3590	-0,4986 to 0,6223	-0,1514 to 0,2298	-0,1932 to 0,1886	-0,3060 to 0,07034	-0,3573 to 0,01278	-0,3374 to 0,03542	-0,4038 to -0,04158	-0,4188 to -0,05778	-0,3165 to 0,06974	-0,2339 to 0,2019	-0,1247 to 0,2555	-0,06053 to 0,3149	-0,1184 to 0,2614	-0,3269 to 0,04719	-0,3584 to 0,01334	-0,3561 to 0,02521	-0,2270 to 0,2088	0,1302 to 0,4758		0,1053 to 0,4560	-0,2172 to 0,1643	-0,2456 to 0,1367	-0,2669 to 0,1235	-0,2356 to 0,2001	-0,04359 to 0,3317	-0,07663 to 0,3019	-0,2490 to 0,1332	-0,3657 to 0,004895	-0,4077 to -0,04264	-0,4185 to -0,04627	-0,2522 to 0,1831	-0,3376 to 0,03511	-0,1264 to 0,2538	0,03068 to 0,3946	-0,2150 to 0,1666	-0,3537 to 0,01870	-0,2175 to 0,1748	-0,2055 to 0,2303	-0,2332 to 0,1768	-0,3310 to 0,07214
CD68loCD163hi 25 µm	-0,06113 to 0,3143	-0,07754 to 0,2994	-0,2918 to 0,08578	-0,1364 to 0,2443	-0,2917 to 0,08592	-0,1967 to 0,4061	-0,2185 to 0,1630	-0,3836 to 0,2621	-0,1384 to 0,2423	-0,6342 to 0,4837	-0,1390 to 0,2418	-0,3291 to 0,04476	-0,3483 to 0,02305	-0,3946 to -0,03066	-0,2096 to 0,1721	-0,1659 to 0,2156	-0,09675 to 0,2833	-0,1594 to 0,2326	-0,1090 to 0,3218	-0,2245 to 0,1569	-0,1794 to 0,2024	0,1281 to 0,4741	0,01607 to 0,3822	-0,03828 to 0,3364	-0,1000 to 0,2889	-0,06184 to 0,3636	-0,08651 to 0,2912	0,1053 to 0,4560		0,3295 to 0,6224	0,1198 to 0,4689	0,1352 to 0,4882	-0,07182 to 0,3549	-0,2369 to 0,1458	-0,2134 to 0,1699	-0,09904 to 0,2812	-0,1107 to 0,2703	-0,1038 to 0,2785	-0,03650 to 0,3479	-0,08119 to 0,3466	-0,3407 to 0,03164	-0,2376 to 0,1434	0,06148 to 0,4204	0,09058 to 0,4441	0,03720 to 0,4016	-0,1248 to 0,2657	-0,2550 to 0,1803	-0,2124 to 0,1980	-0,3858 to 0,009436
CD68loCD163hi 75 µm	-0,2576 to 0,1224	-0,2588 to 0,1211	-0,2529 to 0,1274	-0,2918 to 0,08577	-0,2592 to 0,1207	-0,4147 to 0,1868	-0,1609 to 0,2205	-0,3483 to 0,2996	-0,2522 to 0,1281	-0,7290 to 0,3361	-0,1505 to 0,2307	-0,1532 to 0,2280	-0,3483 to 0,02304	-0,1494 to 0,2317	0,09150 to 0,4449	0,3303 to 0,6229	0,2326 to 0,5548	0,06357 to 0,4312	-0,1103 to 0,3205	-0,2850 to 0,09313	-0,1795 to 0,2023	0,1172 to 0,4655	0,5842 to 0,7839	0,4379 to 0,6952	0,1532 to 0,5021	0,09174 to 0,4892	-0,1174 to 0,2623	-0,2172 to 0,1643	0,3295 to 0,6224		0,4296 to 0,6899	0,2469 to 0,5715	0,09298 to 0,4901	-0,2342 to 0,1486	-0,04127 to 0,3338	0,2201 to 0,5456	0,5063 to 0,7380	0,3757 to 0,6557	0,2078 to 0,5444	0,05180 to 0,4580	-0,4181 to -0,05871	-0,1798 to 0,2020	-0,1834 to 0,1984	0,2921 to 0,5963	0,3581 to 0,6429	0,03792 to 0,4100	-0,08488 to 0,3434	-0,2061 to 0,2043	-0,2212 to 0,1890
CD68loCD163hi 125 µm	-0,1496 to 0,2333	-0,2747 to 0,1060	-0,2767 to 0,1039	-0,2191 to 0,1642	-0,2615 to 0,1200	-0,4048 to 0,1983	-0,1871 to 0,1964	-0,4291 to 0,2106	-0,1428 to 0,2398	-0,6934 to 0,3985	-0,1742 to 0,2092	-0,08730 to 0,2921	-0,3324 to 0,04274	-0,1487 to 0,2341	0,04367 to 0,4070	0,2557 to 0,5715	0,4371 to 0,6947	0,1965 to 0,5347	-0,1068 to 0,3237	-0,3165 to 0,06051	-0,2367 to 0,1461	-0,05662 to 0,3200	0,3395 to 0,6303	0,6973 to 0,8484	0,4462 to 0,7052	0,2518 to 0,6046	-0,2204 to 0,1628	-0,2456 to 0,1367	0,1198 to 0,4689	0,4296 to 0,6899		0,3793 to 0,6623	0,2129 to 0,5778	-0,1435 to 0,2408	-0,06645 to 0,3128	0,1265 to 0,4756	0,3553 to 0,6421	0,6182 to 0,8048	0,4319 to 0,6972	0,2199 to 0,5827	-0,3329 to 0,04228	-0,3018 to 0,07670	-0,2953 to 0,08383	0,1751 to 0,5118	0,4499 to 0,7029	0,1249 to 0,4802	-0,05529 to 0,3693	-0,2498 to 0,1619	-0,2140 to 0,1985
CD68loCD163hi 175 µm	-0,2328 to 0,1592	-0,2949 to 0,09345	-0,3442 to 0,03877	-0,2094 to 0,1830	-0,3330 to 0,05147	-0,3384 to 0,2857	-0,3967 to -0,02212	-0,4498 to 0,1951	-0,3267 to 0,05846		-0,06962 to 0,3167	-0,1645 to 0,2276	-0,3875 to -0,01119	-0,3149 to 0,07159	-0,1020 to 0,2870	0,07420 to 0,4398	0,1964 to 0,5347	0,2261 to 0,5565	-0,1501 to 0,2837	-0,2979 to 0,09016	-0,3329 to 0,05149	-0,2064 to 0,1861	0,05637 to 0,4253	0,3162 to 0,6201	0,5330 to 0,7582	0,5795 to 0,8022	-0,2047 to 0,1878	-0,2669 to 0,1235	0,1352 to 0,4882	0,2469 to 0,5715	0,3793 to 0,6623		0,3499 to 0,6687	-0,1567 to 0,2370	-0,1484 to 0,2450	-0,03560 to 0,3487	0,1008 to 0,4627	0,3001 to 0,6102	0,5884 to 0,7913	0,5362 to 0,7786	-0,3308 to 0,05389	-0,3162 to 0,07009	-0,2601 to 0,1307	-0,01060 to 0,3688	0,2217 to 0,5533	0,4633 to 0,7159	-0,1044 to 0,3259	-0,2857 to 0,1355	-0,4302 to -0,02993
CD68loCD163hi 225 µm	-0,1282 to 0,3042	-0,3753 to 0,04834	-0,3222 to 0,1085	-0,3141 to 0,1174	-0,3189 to 0,1121	-0,5333 to 0,1535	-0,3231 to 0,1075	-0,1797 to 0,5335	-0,3238 to 0,1067		-0,1410 to 0,2923	-0,03954 to 0,3829	-0,3527 to 0,07437	-0,3434 to 0,08486	-0,2408 to 0,1948	-0,1178 to 0,3137	0,02743 to 0,4385	0,1580 to 0,5387	0,1138 to 0,5059	-0,3539 to 0,07296	-0,3708 to 0,05362	-0,3208 to 0,1100	-0,08150 to 0,3464	0,1330 to 0,5203	0,4047 to 0,7025	0,7189 to 0,8736	-0,1499 to 0,2839	-0,2356 to 0,2001	-0,07182 to 0,3549	0,09298 to 0,4901	0,2129 to 0,5778	0,3499 to 0,6687		-0,1419 to 0,2914	-0,06546 to 0,3605	-0,05072 to 0,3733	0,07490 to 0,4762	0,1953 to 0,5654	0,3925 to 0,6951	0,7059 to 0,8672	-0,3554 to 0,07126	-0,3438 to 0,08434	-0,3023 to 0,1302	-0,1363 to 0,2966	-0,04588 to 0,3774	0,3565 to 0,6728	0,4668 to 0,7393	-0,2463 to 0,2204	-0,3577 to 0,1011
Tcell -75 µm	-0,1984 to 0,1783	-0,4144 to -0,05951	-0,2014 to 0,1753	-0,3865 to -0,02636	-0,1787 to 0,1980	-0,3045 to 0,2857	-0,2980 to 0,07394	-0,4652 to 0,1496	-0,2812 to 0,09209	-0,4570 to 0,6543	0,05574 to 0,4113	-0,1886 to 0,1882	0,2958 to 0,5956	0,006711 to 0,3697	-0,2657 to 0,1087	-0,3476 to 0,01868	-0,2482 to 0,1288	-0,1562 to 0,2303	-0,2594 to 0,1657	0,5149 to 0,7401	0,1332 to 0,4741	-0,1803 to 0,1964	-0,2927 to 0,07964	-0,1997 to 0,1788	-0,1096 to 0,2747	-0,1108 to 0,3108	0,1145 to 0,4648	-0,04359 to 0,3317	-0,2369 to 0,1458	-0,2342 to 0,1486	-0,1435 to 0,2408	-0,1567 to 0,2370	-0,1419 to 0,2914		0,4117 to 0,6745	0,07752 to 0,4293	-0,1431 to 0,2329	-0,1648 to 0,2134	-0,1707 to 0,2162	-0,1176 to 0,3045	0,1643 to 0,4984	-0,04757 to 0,3219	-0,2487 to 0,1266	-0,3767 to -0,01485	-0,2345 to 0,1431	-0,1773 to 0,2097	-0,1561 to 0,2686	0,3801 to 0,6707	0,1563 to 0,5150
Tcell -25 µm	-0,1613 to 0,2152	-0,4353 to -0,08482	-0,1567 to 0,2197	-0,4482 to -0,1008	-0,1444 to 0,2317	-0,4723 to 0,09515	-0,2888 to 0,08388	-0,1961 to 0,4268	-0,2130 to 0,1635	-0,3726 to 0,7088	-0,01738 to 0,3487	-0,08833 to 0,2847	-0,0004115 to 0,3635	0,3177 to 0,6110	-0,01292 to 0,3526	-0,09994 to 0,2739	-0,1522 to 0,2257	-0,09152 to 0,2915	-0,2838 to 0,1399	0,1049 to 0,4515	0,4027 to 0,6686	0,2043 to 0,5289	-0,05917 to 0,3114	-0,02825 to 0,3406	-0,09437 to 0,2889	-0,06478 to 0,3521	-0,04409 to 0,3313	-0,07663 to 0,3019	-0,2134 to 0,1699	-0,04127 to 0,3338	-0,06645 to 0,3128	-0,1484 to 0,2450	-0,06546 to 0,3605	0,4117 to 0,6745		0,6508 to 0,8204	0,1752 to 0,5068	0,06845 to 0,4232	-0,1449 to 0,2412	-0,08543 to 0,3338	-0,2270 to 0,1492	-0,2133 to 0,1633	-0,08965 to 0,2835	-0,06141 to 0,3094	0,008229 to 0,3725	-0,03096 to 0,3461	-0,1218 to 0,3007	0,1279 to 0,4934	0,3438 to 0,6471
Tcell 25 µm	-0,2626 to 0,1119	-0,4215 to -0,06805	-0,1832 to 0,1936	-0,4247 to -0,07193	-0,1766 to 0,2001	-0,4944 to 0,06651	-0,2756 to 0,09816	-0,3756 to 0,2541	-0,2824 to 0,09083	-0,5636 to 0,5636	-0,02285 to 0,3439	-0,05974 to 0,3109	-0,05034 to 0,3194	0,3298 to 0,6194	0,3077 to 0,6040	0,2491 to 0,5620	0,07152 to 0,4258	-0,05581 to 0,3240	-0,2514 to 0,1740	-0,09253 to 0,2808	0,2113 to 0,5341	0,4635 to 0,7080	0,3115 to 0,6066	0,1948 to 0,5229	0,03299 to 0,4011	-0,03673 to 0,3765	-0,1775 to 0,2059	-0,2490 to 0,1332	-0,09904 to 0,2812	0,2201 to 0,5456	0,1265 to 0,4756	-0,03560 to 0,3487	-0,05072 to 0,3733	0,07752 to 0,4293	0,6508 to 0,8204		0,6071 to 0,7953	0,3094 to 0,6062	0,02465 to 0,3941	-0,07603 to 0,3421	-0,3253 to 0,04375	-0,2964 to 0,07559	-0,1171 to 0,2577	0,2226 to 0,5425	0,1667 to 0,5015	-0,03819 to 0,3397	-0,2298 to 0,1961	0,01032 to 0,3988	0,2184 to 0,5607
Tcell 75 µm	-0,2804 to 0,09298	-0,3607 to 0,003693	-0,2095 to 0,1671	-0,3197 to 0,05001	-0,2096 to 0,1670	-0,5788 to -0,05221	-0,2104 to 0,1662	-0,3994 to 0,2277	-0,2446 to 0,1309	-0,6163 to 0,5059	-0,08073 to 0,2917	-0,07279 to 0,2990	-0,2374 to 0,1384	0,07132 to 0,4242	0,2521 to 0,5642	0,5473 to 0,7599	0,2896 to 0,5923	0,1135 to 0,4668	-0,2432 to 0,1825	-0,2278 to 0,1483	-0,03268 to 0,3352	0,2539 to 0,5655	0,7513 to 0,8758	0,4776 to 0,7177	0,2412 to 0,5636	0,1005 to 0,4881	-0,1359 to 0,2465	-0,3657 to 0,004895	-0,1107 to 0,2703	0,5063 to 0,7380	0,3553 to 0,6421	0,1008 to 0,4627	0,07490 to 0,4762	-0,1431 to 0,2329	0,1752 to 0,5068	0,6071 to 0,7953		0,5699 to 0,7741	0,2387 to 0,5618	0,05023 to 0,4486	-0,3780 to -0,01635	-0,2500 to 0,1253	-0,2931 to 0,07925	0,4188 to 0,6792	0,3108 to 0,6072	0,06525 to 0,4279	-0,1052 to 0,3159	-0,1741 to 0,2318	-0,06950 to 0,3295
Tcell 125 µm	-0,2467 to 0,1304	-0,4387 to -0,08731	-0,2571 to 0,1195	-0,3339 to 0,03586	-0,2429 to 0,1343	-0,4075 to 0,1740	-0,1808 to 0,1976	-0,4692 to 0,1446	-0,2084 to 0,1699	-0,5171 to 0,6068	-0,09076 to 0,2840	-0,02038 to 0,3476	-0,3378 to 0,03141	-0,1034 to 0,2722	0,07797 to 0,4311	0,4018 to 0,6689	0,5566 to 0,7662	0,2825 to 0,5931	-0,1073 to 0,3140	-0,2764 to 0,09892	-0,1769 to 0,2015	-0,03903 to 0,3311	0,4565 to 0,7044	0,8467 to 0,9257	0,5061 to 0,7395	0,2976 to 0,6289	-0,2286 to 0,1561	-0,4077 to -0,04264	-0,1038 to 0,2785	0,3757 to 0,6557	0,6182 to 0,8048	0,3001 to 0,6102	0,1953 to 0,5654	-0,1648 to 0,2134	0,06845 to 0,4232	0,3094 to 0,6062	0,5699 to 0,7741		0,5292 to 0,7535	0,2473 to 0,5949	-0,2909 to 0,08337	-0,1732 to 0,2051	-0,2223 to 0,1557	0,3076 to 0,6050	0,6039 to 0,7940	0,1919 to 0,5273	0,005326 to 0,4120	-0,2394 to 0,1683	-0,1612 to 0,2463
Tcell 175 µm	-0,3058 to 0,07599	-0,2925 to 0,09048	-0,2628 to 0,1222	-0,1777 to 0,2092	-0,2512 to 0,1345	-0,2636 to 0,3389	-0,2899 to 0,09328	-0,3763 to 0,2616	-0,3354 to 0,04311	-0,1363 to 0,8141	-0,08120 to 0,3010	-0,1091 to 0,2752	-0,4500 to -0,09250	-0,2770 to 0,1072	-0,1127 to 0,2718	0,1583 to 0,5018	0,4828 to 0,7252	0,4573 to 0,7093	-0,08766 to 0,3318	-0,3060 to 0,07573	-0,2914 to 0,09165	-0,1991 to 0,1880	0,1448 to 0,4914	0,5231 to 0,7498	0,8359 to 0,9216	0,5380 to 0,7755	-0,1922 to 0,2022	-0,4185 to -0,04627	-0,03650 to 0,3479	0,2078 to 0,5444	0,4319 to 0,6972	0,5884 to 0,7913	0,3925 to 0,6951	-0,1707 to 0,2162	-0,1449 to 0,2412	0,02465 to 0,3941	0,2387 to 0,5618	0,5292 to 0,7535		0,5520 to 0,7833	-0,3070 to 0,07468	-0,2820 to 0,1018	-0,2835 to 0,1002	0,07564 to 0,4364	0,5227 to 0,7496	0,3803 to 0,6598	0,1288 to 0,5096	-0,3304 to 0,08191	-0,3146 to 0,09940
Tcell 225 µm	-0,2151 to 0,2110	-0,4086 to -0,001209	-0,3055 to 0,1166	-0,3173 to 0,1037	-0,3010 to 0,1214	-0,3913 to 0,2914	-0,3220 to 0,09843	-0,3900 to 0,3253	-0,3418 to 0,07644		-0,1770 to 0,2485	-0,06092 to 0,3555	-0,3461 to 0,07155	-0,3054 to 0,1167	-0,1984 to 0,2276	-0,02879 to 0,3833	0,1202 to 0,5031	0,3704 to 0,6759	0,03680 to 0,4378	-0,2719 to 0,1525	-0,2838 to 0,1399	-0,2852 to 0,1385	-0,02239 to 0,3887	0,2072 to 0,5669	0,5359 to 0,7743	0,9315 to 0,9706	-0,1996 to 0,2361	-0,2522 to 0,1831	-0,08119 to 0,3466	0,05180 to 0,4580	0,2199 to 0,5827	0,5362 to 0,7786	0,7059 to 0,8672	-0,1176 to 0,3045	-0,08543 to 0,3338	-0,07603 to 0,3421	0,05023 to 0,4486	0,2473 to 0,5949	0,5520 to 0,7833		-0,3402 to 0,07826	-0,3088 to 0,1130	-0,2736 to 0,1508	-0,05118 to 0,3640	0,07529 to 0,4685	0,5151 to 0,7626	0,3117 to 0,6382	-0,2158 to 0,2419	-0,4032 to 0,03855
SC/HNSCC -75 µm	-0,1670 to 0,2080	-0,3714 to -0,01042	-0,2532 to 0,1202	-0,3579 to 0,005227	-0,2401 to 0,1340	-0,3045 to 0,2857	-0,2956 to 0,07480	-0,4510 to 0,1671	-0,2678 to 0,1048	-0,4258 to 0,6759	-0,2778 to 0,09412	-0,2544 to 0,1190	0,2428 to 0,5563	-0,3245 to 0,04301	-0,3748 to -0,01430	-0,3654 to -0,003468	-0,3247 to 0,04439	-0,2539 to 0,1298	-0,3645 to 0,05053	0,2493 to 0,5610	-0,1877 to 0,1874	-0,3300 to 0,03677	-0,4047 to -0,04957	-0,3079 to 0,06303	-0,2558 to 0,1278	-0,3320 to 0,08737	0,1062 to 0,4567	-0,3376 to 0,03511	-0,3407 to 0,03164	-0,4181 to -0,05871	-0,3329 to 0,04228	-0,3308 to 0,05389	-0,3554 to 0,07126	0,1643 to 0,4984	-0,2270 to 0,1492	-0,3253 to 0,04375	-0,3780 to -0,01635	-0,2909 to 0,08337	-0,3070 to 0,07468	-0,3402 to 0,07826		0,5063 to 0,7341	-0,05618 to 0,3126	-0,3472 to 0,01739	-0,3655 to -0,001861	-0,3815 to -0,01161	-0,3447 to 0,07313	0,05872 to 0,4370	-0,2515 to 0,1516
SC/HNSCC -25 µm	-0,3095 to 0,05964	-0,4008 to -0,04492	-0,1117 to 0,2613	-0,3377 to 0,02810	-0,09628 to 0,2758	-0,2731 to 0,3169	-0,1355 to 0,2386	-0,4492 to 0,1693	-0,1315 to 0,2425	-0,5929 to 0,5329	-0,2807 to 0,09099	-0,1764 to 0,1988	-0,08097 to 0,2899	-0,3134 to 0,05528	-0,1954 to 0,1797	-0,2271 to 0,1475	-0,2293 to 0,1468	-0,1929 to 0,1924	-0,3330 to 0,08626	-0,03571 to 0,3310	-0,1906 to 0,1845	-0,2697 to 0,1027	-0,2170 to 0,1578	-0,1661 to 0,2105	-0,2076 to 0,1776	-0,2604 to 0,1647	0,06840 to 0,4261	-0,1264 to 0,2538	-0,2376 to 0,1434	-0,1798 to 0,2020	-0,3018 to 0,07670	-0,3162 to 0,07009	-0,3438 to 0,08434	-0,04757 to 0,3219	-0,2133 to 0,1633	-0,2964 to 0,07559	-0,2500 to 0,1253	-0,1732 to 0,2051	-0,2820 to 0,1018	-0,3088 to 0,1130	0,5063 to 0,7341		0,2230 to 0,5416	-0,2465 to 0,1273	-0,1803 to 0,1964	-0,2484 to 0,1356	-0,2335 to 0,1924	-0,1958 to 0,2083	-0,3685 to 0,02314
SC/HNSCC 25 µm	-0,2229 to 0,1517	-0,3823 to -0,02307	-0,1131 to 0,2600	-0,3495 to 0,01473	-0,1123 to 0,2608	-0,02631 to 0,5242	-0,08639 to 0,2849	-0,3382 to 0,2938	-0,03474 to 0,3318	-0,8229 to 0,1101	-0,3859 to -0,02731	-0,2031 to 0,1719	-0,2614 to 0,1116	-0,2920 to 0,07876	-0,1396 to 0,2347	-0,2588 to 0,1143	-0,2230 to 0,1533	-0,3540 to 0,02011	-0,2374 to 0,1884	-0,3198 to 0,04818	-0,2245 to 0,1501	-0,1368 to 0,2374	-0,3001 to 0,06989	-0,2615 to 0,1132	-0,2677 to 0,1153	-0,2679 to 0,1568	-0,1576 to 0,2238	0,03068 to 0,3946	0,06148 to 0,4204	-0,1834 to 0,1984	-0,2953 to 0,08383	-0,2601 to 0,1307	-0,3023 to 0,1302	-0,2487 to 0,1266	-0,08965 to 0,2835	-0,1171 to 0,2577	-0,2931 to 0,07925	-0,2223 to 0,1557	-0,2835 to 0,1002	-0,2736 to 0,1508	-0,05618 to 0,3126	0,2230 to 0,5416		-0,05219 to 0,3162	-0,1226 to 0,2525	-0,3247 to 0,05319	-0,3067 to 0,1153	-0,3580 to 0,03514	-0,3557 to 0,03780
SC/HNSCC 75 µm	-0,3530 to 0,01082	-0,2221 to 0,1526	-0,2727 to 0,09952	-0,2307 to 0,1438	-0,2882 to 0,08281	-0,3843 to 0,2006	-0,1717 to 0,2034	-0,6463 to -0,1138	-0,1599 to 0,2150	-0,6402 to 0,4760	-0,1427 to 0,2317	0,03201 to 0,3899	-0,3502 to 0,01400	-0,1552 to 0,2196	0,04662 to 0,4022	0,2771 to 0,5811	0,09447 to 0,4431	-0,07414 to 0,3058	-0,1544 to 0,2701	-0,3261 to 0,04122	-0,1488 to 0,2258	0,1135 to 0,4571	0,4285 to 0,6846	0,2723 to 0,5788	-0,007558 to 0,3650	-0,04697 to 0,3676	-0,1361 to 0,2445	-0,2150 to 0,1666	0,09058 to 0,4441	0,2921 to 0,5963	0,1751 to 0,5118	-0,01060 to 0,3688	-0,1363 to 0,2966	-0,3767 to -0,01485	-0,06141 to 0,3094	0,2226 to 0,5425	0,4188 to 0,6792	0,3076 to 0,6050	0,07564 to 0,4364	-0,05118 to 0,3640	-0,3472 to 0,01739	-0,2465 to 0,1273	-0,05219 to 0,3162		0,3337 to 0,6220	-0,04524 to 0,3318	-0,2647 to 0,1601	-0,3219 to 0,07583	-0,2562 to 0,1466
SC/HNSCC 125 µm	-0,4185 to -0,06447	-0,3527 to 0,01281	-0,2957 to 0,07636	-0,2519 to 0,1233	-0,2807 to 0,09264	-0,2576 to 0,3318	-0,2023 to 0,1744	-0,4460 to 0,1733	-0,2431 to 0,1325	-0,5687 to 0,5585	-0,07956 to 0,2928	-0,06642 to 0,3048	-0,4009 to -0,04340	-0,1354 to 0,2404	-0,005518 to 0,3591	0,2834 to 0,5868	0,5052 to 0,7341	0,3049 to 0,6076	-0,1410 to 0,2828	-0,3034 to 0,06804	-0,1967 to 0,1801	-0,1088 to 0,2656	0,2376 to 0,5536	0,5656 to 0,7708	0,4112 to 0,6790	0,1102 to 0,4955	-0,3139 to 0,06334	-0,3537 to 0,01870	0,03720 to 0,4016	0,3581 to 0,6429	0,4499 to 0,7029	0,2217 to 0,5533	-0,04588 to 0,3774	-0,2345 to 0,1431	0,008229 to 0,3725	0,1667 to 0,5015	0,3108 to 0,6072	0,6039 to 0,7940	0,5227 to 0,7496	0,07529 to 0,4685	-0,3655 to -0,001861	-0,1803 to 0,1964	-0,1226 to 0,2525	0,3337 to 0,6220		0,1968 to 0,5296	-0,04081 to 0,3730	-0,2864 to 0,1167	-0,2218 to 0,1842
SC/HNSCC 175 µm	-0,2485 to 0,1355	-0,3810 to -0,01105	-0,2589 to 0,1246	-0,2946 to 0,08629	-0,2565 to 0,1271	-0,2696 to 0,3331	-0,3099 to 0,06966	-0,4450 to 0,1830	-0,2828 to 0,09909		-0,05442 to 0,3236	-0,1455 to 0,2389	-0,3691 to 0,002833	-0,2424 to 0,1419	-0,1347 to 0,2493	0,008906 to 0,3791	0,1701 to 0,5094	0,4781 to 0,7214	-0,2719 to 0,1525	-0,2877 to 0,09386	-0,2656 to 0,1175	-0,3236 to 0,05441	-0,05102 to 0,3267	0,1649 to 0,5055	0,4218 to 0,6858	0,5420 to 0,7778	-0,2728 to 0,1173	-0,2175 to 0,1748	-0,1248 to 0,2657	0,03792 to 0,4100	0,1249 to 0,4802	0,4633 to 0,7159	0,3565 to 0,6728	-0,1773 to 0,2097	-0,03096 to 0,3461	-0,03819 to 0,3397	0,06525 to 0,4279	0,1919 to 0,5273	0,3803 to 0,6598	0,5151 to 0,7626	-0,3815 to -0,01161	-0,2484 to 0,1356	-0,3247 to 0,05319	-0,04524 to 0,3318	0,1968 to 0,5296		0,1845 to 0,5507	-0,2989 to 0,1142	-0,4000 to -0,0005303
SC/HNSCC 225 µm	-0,1936 to 0,2323	-0,4109 to -0,004052	-0,2401 to 0,1857	-0,3320 to 0,08740	-0,2367 to 0,1891	-0,4728 to 0,1972	-0,1881 to 0,2377	-0,1856 to 0,5092	-0,2782 to 0,1459		-0,1875 to 0,2382	-0,05514 to 0,3605	-0,3929 to 0,01743	-0,3107 to 0,1109	-0,2880 to 0,1354	-0,1084 to 0,3130	-0,01906 to 0,3915	0,2626 to 0,6054	0,05341 to 0,4512	-0,3984 to 0,01092	-0,4283 to -0,02517	-0,4286 to -0,02550	-0,1791 to 0,2464	-0,02556 to 0,3860	0,1328 to 0,5126	0,3166 to 0,6414	-0,2711 to 0,1634	-0,2055 to 0,2303	-0,2550 to 0,1803	-0,08488 to 0,3434	-0,05529 to 0,3693	-0,1044 to 0,3259	0,4668 to 0,7393	-0,1561 to 0,2686	-0,1218 to 0,3007	-0,2298 to 0,1961	-0,1052 to 0,3159	0,005326 to 0,4120	0,1288 to 0,5096	0,3117 to 0,6382	-0,3447 to 0,07313	-0,2335 to 0,1924	-0,3067 to 0,1153	-0,2647 to 0,1601	-0,04081 to 0,3730	0,1845 to 0,5507		-0,3479 to 0,1026	-0,2755 to 0,1812
CD68hiCD163lo PDL1hi -75 µm	-0,2011 to 0,2030	-0,2320 to 0,1718	-0,1624 to 0,2411	-0,2735 to 0,1284	-0,1443 to 0,2585	-0,4012 to 0,2339	-0,3311 to 0,06566	-0,4179 to 0,3199	-0,3086 to 0,09050	-0,4686 to 0,7252	-0,05643 to 0,3393	-0,2598 to 0,1429	0,6604 to 0,8347	0,2701 to 0,5959	-0,07351 to 0,3240	-0,2508 to 0,1523	-0,3278 to 0,07136	-0,2893 to 0,1246	-0,2619 to 0,1954	0,3409 to 0,6439	0,1740 to 0,5267	0,01780 to 0,4033	-0,1567 to 0,2466	-0,2235 to 0,1825	-0,3084 to 0,1039	-0,2552 to 0,2022	-0,09835 to 0,3073	-0,2332 to 0,1768	-0,2124 to 0,1980	-0,2061 to 0,2043	-0,2498 to 0,1619	-0,2857 to 0,1355	-0,2463 to 0,2204	0,3801 to 0,6707	0,1279 to 0,4934	0,01032 to 0,3988	-0,1741 to 0,2318	-0,2394 to 0,1683	-0,3304 to 0,08191	-0,2158 to 0,2419	0,05872 to 0,4370	-0,1958 to 0,2083	-0,3580 to 0,03514	-0,3219 to 0,07583	-0,2864 to 0,1167	-0,2989 to 0,1142	-0,3479 to 0,1026		0,4417 to 0,7085
CD68hiCD163lo PDL1hi -25 µm	-0,1001 to 0,2999	-0,1029 to 0,2973	-0,1395 to 0,2630	-0,1861 to 0,2179	-0,1445 to 0,2583	-0,4786 to 0,1413	-0,2356 to 0,1681	-0,4133 to 0,3249	-0,2820 to 0,1193	-0,6128 to 0,6128	-0,004325 to 0,3846	-0,1427 to 0,2600	0,2332 to 0,5699	0,5966 to 0,7996	0,1357 to 0,4977	-0,1209 to 0,2805	-0,2250 to 0,1810	-0,2944 to 0,1191	-0,4029 to 0,03888	0,06194 to 0,4396	0,4104 to 0,6889	0,2253 to 0,5643	-0,09144 to 0,3078	-0,1372 to 0,2672	-0,3111 to 0,1010	-0,4470 to -0,01494	-0,2381 to 0,1718	-0,3310 to 0,07214	-0,3858 to 0,009436	-0,2212 to 0,1890	-0,2140 to 0,1985	-0,4302 to -0,02993	-0,3577 to 0,1011	0,1563 to 0,5150	0,3438 to 0,6471	0,2184 to 0,5607	-0,06950 to 0,3295	-0,1612 to 0,2463	-0,3146 to 0,09940	-0,4032 to 0,03855	-0,2515 to 0,1516	-0,3685 to 0,02314	-0,3557 to 0,03780	-0,2562 to 0,1466	-0,2218 to 0,1842	-0,4000 to -0,0005303	-0,2755 to 0,1812	0,4417 to 0,7085
CD68hiCD163lo PDL1hi 25 µm	-0,2162 to 0,1878	-0,09909 to 0,3008	-0,06782 to 0,3291	-0,1732 to 0,2305	-0,06605 to 0,3307	-0,4744 to 0,1467	-0,2010 to 0,2031	-0,4091 to 0,3294	-0,3005 to 0,09943	-0,6351 to 0,5895	-0,1297 to 0,2723	-0,1509 to 0,2521	0,09082 to 0,4628	0,4338 to 0,7035	0,3708 to 0,6635	0,04938 to 0,4294	-0,06353 to 0,3349	-0,1733 to 0,2430	-0,3529 to 0,09696	-0,09274 to 0,3066	0,1066 to 0,4752	0,1778 to 0,5295	-0,01488 to 0,3756	-0,05095 to 0,3460	-0,2262 to 0,1905	-0,4131 to 0,02663	-0,3478 to 0,05325	-0,4160 to -0,02659	-0,4439 to -0,06070	-0,1578 to 0,2516	-0,1406 to 0,2701	-0,3517 to 0,06271	-0,4042 to 0,04687	0,02123 to 0,4079	0,1459 to 0,5072	0,2229 to 0,5640	0,02112 to 0,4078	-0,1250 to 0,2807	-0,2142 to 0,2049	-0,3805 to 0,06522	-0,2398 to 0,1637	-0,2534 to 0,1496	-0,3461 to 0,04868	-0,2117 to 0,1924	-0,1576 to 0,2477	-0,3209 to 0,09012	-0,3874 to 0,05717	0,2092 to 0,5526	0,6108 to 0,8075
CD68hiCD163lo PDL1hi 75 µm	-0,05804 to 0,3379	-0,1973 to 0,2068	-0,1606 to 0,2428	-0,1840 to 0,2200	-0,1541 to 0,2491	-0,4844 to 0,1339	-0,1654 to 0,2382	-0,5722 to 0,1253	-0,2456 to 0,1577	-0,3475 to 0,7873	-0,2316 to 0,1721	-0,1891 to 0,2150	-0,2660 to 0,1364	-0,01097 to 0,3789	0,1666 to 0,5212	0,3079 to 0,6218	0,1288 to 0,4940	0,08218 to 0,4664	-0,2035 to 0,2540	-0,3388 to 0,05696	-0,2007 to 0,2035	0,008371 to 0,3954	0,1927 to 0,5405	0,09753 to 0,4697	-0,009837 to 0,3912	-0,06120 to 0,3840	-0,2834 to 0,1242	-0,2725 to 0,1358	-0,2240 to 0,1862	-0,07377 to 0,3296	0,08069 to 0,4616	-0,1739 to 0,2492	-0,01923 to 0,4271	-0,2546 to 0,1505	-0,1822 to 0,2238	0,02401 to 0,4103	0,2179 to 0,5604	0,09791 to 0,4717	-0,06295 to 0,3473	-0,07933 to 0,3684	-0,3818 to 0,007606	-0,4086 to -0,02414	-0,4404 to -0,06283	-0,1217 to 0,2798	-0,1293 to 0,2746	-0,1494 to 0,2660	-0,1197 to 0,3325	-0,1636 to 0,2399	-0,006351 to 0,3829
CD68hiCD163lo PDL1hi 125 µm	-0,2364 to 0,1693	-0,1074 to 0,2950	-0,2578 to 0,1470	-0,05858 to 0,3393	-0,2547 to 0,1503	-0,07666 to 0,5275	-0,07862 to 0,3213	-0,6529 to -0,003607	-0,2947 to 0,1078		-0,2288 to 0,1771	-0,09099 to 0,3101	-0,3954 to -0,006285	-0,2070 to 0,1992	0,02060 to 0,4074	0,1170 to 0,4849	0,2197 to 0,5616	0,2358 to 0,5806	-0,2874 to 0,1686	-0,2063 to 0,1999	-0,2967 to 0,1056	-0,2010 to 0,2051	-0,0007466 to 0,3895	0,1350 to 0,4988	0,2185 to 0,5684	0,08994 to 0,5052	-0,2842 to 0,1255	-0,3083 to 0,09952	-0,2530 to 0,1585	-0,08068 to 0,3254	0,05415 to 0,4404	0,1128 to 0,4957	-0,1332 to 0,3290	-0,2055 to 0,2027	-0,2822 to 0,1233	-0,2196 to 0,1885	-0,05519 to 0,3442	0,05928 to 0,4410	0,1734 to 0,5374	0,05956 to 0,4820	-0,2414 to 0,1642	-0,1892 to 0,2169	-0,3077 to 0,09366	-0,1732 to 0,2326	0,01507 to 0,4028	0,01651 to 0,4133	-0,2765 to 0,1801	-0,2923 to 0,1103	-0,2172 to 0,1889
CD68hiCD163lo PDL1hi 175 µm	-0,1548 to 0,2609	-0,1188 to 0,2947	-0,3021 to 0,1108	-0,06254 to 0,3456	-0,3010 to 0,1119	-0,05866 to 0,5535	-0,07878 to 0,3312	-0,5044 to 0,2320	-0,2443 to 0,1720		-0,3337 to 0,07593	-0,2465 to 0,1697	-0,3150 to 0,09666	-0,3277 to 0,08262	-0,1511 to 0,2644	-0,04115 to 0,3644	-0,02897 to 0,3749	0,1027 to 0,4824	-0,2504 to 0,2072	-0,2289 to 0,1878	-0,2786 to 0,1360	-0,1473 to 0,2680	-0,04245 to 0,3632	-0,003778 to 0,3963	0,04142 to 0,4338	-0,2674 to 0,1896	-0,2449 to 0,1783	-0,2902 to 0,1307	-0,3673 to 0,04491	-0,2039 to 0,2198	-0,1050 to 0,3139	-0,2488 to 0,1743	-0,2655 to 0,2008	-0,2937 to 0,1222	-0,3289 to 0,08364	-0,2718 to 0,1455	-0,1222 to 0,2937	-0,06187 to 0,3483	-0,02486 to 0,3804	-0,2698 to 0,1872	-0,08647 to 0,3242	-0,04763 to 0,3587	-0,1882 to 0,2285	-0,1769 to 0,2396	-0,05470 to 0,3525	-0,2364 to 0,1802	-0,2463 to 0,2113	-0,2853 to 0,1289	-0,2537 to 0,1622
CD68hiCD163hi PDL1hi -75 µm	-0,1030 to 0,2742	-0,1720 to 0,2080	-0,1251 to 0,2534	-0,2267 to 0,1529	-0,1150 to 0,2630	-0,4752 to 0,1056	-0,3320 to 0,03970	-0,2031 to 0,4281	-0,2907 to 0,08525	-0,2539 to 0,7953	0,02855 to 0,3913	-0,1390 to 0,2401	0,3851 to 0,6589	0,09314 to 0,4448	-0,3332 to 0,03835	-0,4105 to -0,05136	-0,3749 to -0,007537	-0,3433 to 0,03794	-0,2762 to 0,1555	0,6595 to 0,8264	0,4010 to 0,6694	0,02230 to 0,3860	-0,2867 to 0,08961	-0,3704 to -0,002374	-0,2805 to 0,1071	-0,3467 to 0,07847	0,1048 to 0,4584	-0,08952 to 0,2917	-0,2655 to 0,1176	-0,3427 to 0,03300	-0,3348 to 0,04378	-0,3809 to 0,0004601	-0,2852 to 0,1539	0,4977 to 0,7319	0,2223 to 0,5460	-0,03698 to 0,3360	-0,2525 to 0,1277	-0,3557 to 0,01640	-0,3185 to 0,06755	-0,3137 to 0,1152	0,07734 to 0,4320	-0,1736 to 0,2065	-0,3530 to 0,01595	-0,3474 to 0,02226	-0,3332 to 0,04015	-0,3216 to 0,06224	-0,3400 to 0,08607	0,5586 to 0,7790	0,3440 to 0,6472
CD68hiCD163hi PDL1hi -25 µm	0,06840 to 0,4246	-0,09945 to 0,2775	-0,1463 to 0,2331	-0,1724 to 0,2076	-0,1506 to 0,2289	-0,3690 to 0,2312	-0,3276 to 0,04468	-0,2400 to 0,3959	-0,1798 to 0,2002	-0,6907 to 0,4590	-0,06175 to 0,3122	-0,1729 to 0,2071	0,1181 to 0,4649	0,2475 to 0,5633	-0,2168 to 0,1630	-0,2695 to 0,1081	-0,3185 to 0,05655	-0,3031 to 0,08261	-0,3915 to 0,02675	0,2863 to 0,5911	0,7465 to 0,8740	0,3495 to 0,6349	-0,1260 to 0,2526	-0,2331 to 0,1480	-0,2950 to 0,09149	-0,3394 to 0,08670	0,01716 to 0,3862	-0,1626 to 0,2224	-0,2727 to 0,1099	-0,2889 to 0,09256	-0,2995 to 0,08278	-0,4342 to -0,06346	-0,3108 to 0,1263	0,2696 to 0,5803	0,4704 to 0,7149	0,2078 to 0,5352	-0,07706 to 0,2998	-0,2381 to 0,1445	-0,3237 to 0,06185	-0,3144 to 0,1145	-0,1094 to 0,2683	-0,2360 to 0,1433	-0,2468 to 0,1320	-0,2506 to 0,1280	-0,2831 to 0,09525	-0,3794 to -0,003604	-0,3527 to 0,07175	0,3075 to 0,6229	0,6788 to 0,8451
CD68hiCD163hi PDL1hi 25 µm	0,04977 to 0,4092	-0,1245 to 0,2540	-0,1137 to 0,2642	-0,1950 to 0,1851	-0,1174 to 0,2607	-0,4117 to 0,1830	-0,3388 to 0,03208	-0,4471 to 0,1804	-0,2883 to 0,08789	-0,7164 to 0,4178	-0,06852 to 0,3060	-0,2222 to 0,1575	0,06318 to 0,4203	0,2610 to 0,5730	0,004358 to 0,3706	-0,1327 to 0,2461	-0,2509 to 0,1295	-0,2232 to 0,1672	-0,3589 to 0,06459	0,09616 to 0,4473	0,5004 to 0,7328	0,5616 to 0,7698	0,05479 to 0,4134	-0,1320 to 0,2485	-0,2085 to 0,1821	-0,2689 to 0,1632	-0,01833 to 0,3556	-0,1340 to 0,2499	-0,1639 to 0,2210	-0,1223 to 0,2611	-0,2226 to 0,1642	-0,3109 to 0,07985	-0,2343 to 0,2067	0,1247 to 0,4715	0,4207 to 0,6832	0,3924 to 0,6647	0,08860 to 0,4425	-0,1559 to 0,2271	-0,2382 to 0,1536	-0,2649 to 0,1674	-0,1431 to 0,2361	-0,2164 to 0,1634	-0,1589 to 0,2209	-0,09859 to 0,2783	-0,2480 to 0,1325	-0,3520 to 0,02797	-0,3522 to 0,07225	0,2239 to 0,5647	0,5445 to 0,7709
CD68hiCD163hi PDL1hi 75 µm	-0,2178 to 0,1620	-0,2853 to 0,09108	-0,2214 to 0,1584	-0,2739 to 0,1034	-0,2185 to 0,1613	-0,5266 to 0,03729	-0,3350 to 0,03632	-0,6229 to -0,06615	-0,3604 to 0,007453	-0,7899 to 0,2675	0,06766 to 0,4240	-0,09263 to 0,2839	-0,1363 to 0,2427	0,05034 to 0,4096	0,1440 to 0,4852	0,3491 to 0,6346	0,1220 to 0,4693	0,09223 to 0,4528	-0,2543 to 0,1784	-0,1150 to 0,2630	-0,004634 to 0,3629	0,2993 to 0,6003	0,5887 to 0,7858	0,3213 to 0,6167	0,09701 to 0,4566	0,03179 to 0,4399	-0,06328 to 0,3156	-0,3136 to 0,06551	-0,09764 to 0,2842	0,3409 to 0,6323	0,1546 to 0,4989	0,02746 to 0,4045	-0,04306 to 0,3845	-0,06401 to 0,3117	0,07522 to 0,4316	0,3585 to 0,6421	0,6063 to 0,7968	0,3024 to 0,6047	0,1190 to 0,4756	-0,01816 to 0,3988	-0,2554 to 0,1230	-0,1829 to 0,1972	-0,2789 to 0,09796	0,2326 to 0,5523	0,1088 to 0,4588	-0,03116 to 0,3492	-0,1464 to 0,2847	-0,02870 to 0,3655	0,02101 to 0,4078
CD68hiCD163hi PDL1hi 125 µm	-0,2778 to 0,1009	-0,2742 to 0,1048	-0,1753 to 0,2064	-0,1933 to 0,1886	-0,1654 to 0,2162	-0,3526 to 0,2490	-0,2673 to 0,1122	-0,3907 to 0,2457	-0,1710 to 0,2106	-0,7929 to 0,2600	-0,1549 to 0,2265	-0,1142 to 0,2654	-0,4132 to -0,05288	-0,1086 to 0,2706	0,008530 to 0,3757	0,1643 to 0,5023	0,2482 to 0,5650	0,2841 to 0,5966	-0,06267 to 0,3606	-0,3416 to 0,03066	-0,1771 to 0,2046	-0,01501 to 0,3554	0,2552 to 0,5700	0,5612 to 0,7703	0,3996 to 0,6745	0,2452 to 0,5984	-0,1817 to 0,2053	-0,2806 to 0,1033	-0,04189 to 0,3364	0,2983 to 0,6041	0,4764 to 0,7213	0,3438 to 0,6411	0,08018 to 0,4844	-0,1972 to 0,1864	-0,02489 to 0,3482	0,1308 to 0,4776	0,2860 to 0,5932	0,4837 to 0,7241	0,4684 to 0,7190	0,1905 to 0,5602	-0,3435 to 0,02854	-0,2485 to 0,1320	-0,2752 to 0,1037	0,09716 to 0,4495	0,3036 to 0,6044	0,1352 to 0,4867	-0,1216 to 0,3079	-0,2747 to 0,1314	-0,1177 to 0,2875
CD68hiCD163hi PDL1hi 175 µm	-0,2352 to 0,1548	-0,3512 to 0,02895	-0,2487 to 0,1408	-0,2565 to 0,1326	-0,2470 to 0,1426	-0,2147 to 0,3970	-0,2721 to 0,1161	-0,4116 to 0,2308	-0,2698 to 0,1185		-0,1095 to 0,2783	-0,1657 to 0,2246	-0,3169 to 0,06748	-0,2743 to 0,1137	-0,1444 to 0,2453	-0,02782 to 0,3522	0,09656 to 0,4563	0,1976 to 0,5342	-0,2607 to 0,1718	-0,2056 to 0,1850	-0,1297 to 0,2592	-0,09251 to 0,2940	0,03324 to 0,4045	0,1656 to 0,5101	0,3726 to 0,6568	0,2107 to 0,5745	-0,1126 to 0,2807	-0,1626 to 0,2331	-0,2299 to 0,1659	-0,08620 to 0,3051	0,008845 to 0,3888	0,2579 to 0,5820	0,09262 to 0,4940	-0,2640 to 0,1266	-0,1360 to 0,2550	-0,1037 to 0,2854	0,004120 to 0,3815	0,1340 to 0,4872	0,2858 to 0,5991	0,1652 to 0,5421	-0,2318 to 0,1583	-0,08994 to 0,2964	-0,2089 to 0,1816	-0,06800 to 0,3164	0,06832 to 0,4335	0,3084 to 0,6135	-0,2525 to 0,1803	-0,2485 to 0,1700	-0,3642 to 0,04370
CD68hiCD163hi PDL1hi 225 µm	-0,07718 to 0,3479	-0,3809 to 0,03919	-0,3598 to 0,06358	-0,3151 to 0,1136	-0,3580 to 0,06568		-0,3208 to 0,1074		-0,2687 to 0,1634		-0,09339 to 0,3334	-0,09469 to 0,3323	-0,1987 to 0,2345	-0,3194 to 0,1089	-0,2946 to 0,1359	-0,2725 to 0,1594	-0,1641 to 0,2681	-0,2714 to 0,1605	-0,2441 to 0,1889	-0,05553 to 0,3668	-0,03425 to 0,3851	-0,06518 to 0,3584	-0,06476 to 0,3588	0,01351 to 0,4251	0,1297 to 0,5159	0,2934 to 0,6307	0,01896 to 0,4361	-0,1624 to 0,2771	-0,1003 to 0,3344	-0,1032 to 0,3318	0,03491 to 0,4489	0,1934 to 0,5678	0,3817 to 0,6913	-0,1195 to 0,3098	-0,02225 to 0,3953	-0,0002572 to 0,4137	0,003863 to 0,4171	0,05622 to 0,4595	0,1196 to 0,5084	0,2673 to 0,6134	-0,2172 to 0,2161	-0,1883 to 0,2447	-0,2014 to 0,2318	-0,1676 to 0,2647	-0,1438 to 0,2872	0,01726 to 0,4281	-0,2390 to 0,1941	-0,1102 to 0,3439	-0,3139 to 0,1433
CD68loCD163hi PDL1hi -75 µm	-0,1133 to 0,3558	-0,1812 to 0,2937	-0,2167 to 0,2596	-0,2034 to 0,2725	-0,1941 to 0,2815	-0,3536 to 0,3985	-0,3176 to 0,1556	-0,2505 to 0,5693	-0,1735 to 0,3010		-0,1578 to 0,3156	-0,2485 to 0,2280	-0,1979 to 0,2778	-0,4242 to 0,03303	-0,5047 to -0,06965	-0,4545 to -0,004493	-0,3001 to 0,1779	-0,1427 to 0,3494	-0,3173 to 0,2429	0,08279 to 0,5145	-0,1386 to 0,3331	-0,3726 to 0,09410	-0,3892 to 0,07488	-0,3145 to 0,1625	-0,2386 to 0,2591	-0,3648 to 0,1917	0,5975 to 0,8259	-0,03520 to 0,4224	-0,1574 to 0,3160	-0,3296 to 0,1425	-0,2737 to 0,2056	-0,3457 to 0,1468	-0,3450 to 0,2135	0,06782 to 0,5033	-0,02403 to 0,4316	-0,2910 to 0,1841	-0,3416 to 0,1292	-0,2406 to 0,2392	-0,2617 to 0,2360	-0,3736 to 0,1819	0,1002 to 0,5273	0,03696 to 0,4799	-0,2432 to 0,2333	-0,2240 to 0,2524	-0,3089 to 0,1685	-0,3158 to 0,1795		-0,1489 to 0,3403	-0,2849 to 0,2083
CD68loCD163hi PDL1hi -25 µm	-0,1998 to 0,2760	-0,09368 to 0,3730	-0,4243 to 0,03294	-0,1422 to 0,3299	-0,4094 to 0,05093	0,06387 to 0,6939	-0,2087 to 0,2674	-0,4593 to 0,3851	-0,1714 to 0,3030		-0,3506 to 0,1191	-0,2177 to 0,2586	-0,08353 to 0,3818	-0,4100 to 0,05019	-0,5180 to -0,08758	-0,5416 to -0,1200	-0,4837 to -0,03841	-0,3871 to 0,09980	-0,3344 to 0,2249	0,1431 to 0,5580	0,009309 to 0,4583	-0,3092 to 0,1647	-0,5123 to -0,07977	-0,4757 to -0,02795	-0,4433 to 0,03210	-0,4031 to 0,1481	0,03280 to 0,4767	0,3478 to 0,6904	-0,1275 to 0,3431	-0,4063 to 0,05468	-0,4912 to -0,04815	-0,3973 to 0,08776	-0,3745 to 0,1809	0,06886 to 0,5041	-0,1301 to 0,3409	-0,3795 to 0,08620	-0,5100 to -0,07671	-0,5507 to -0,1293	-0,4684 to 0,0005033	-0,4156 to 0,1333	-0,1502 to 0,3225	-0,1540 to 0,3191	-0,1261 to 0,3444	-0,4321 to 0,02333	-0,5059 to -0,06768	-0,3519 to 0,1399		-0,1194 to 0,3666	-0,2216 to 0,2721
CD68loCD163hi PDL1hi 25 µm	0,06102 to 0,4982	-0,07795 to 0,3866	-0,1982 to 0,2776	-0,1592 to 0,3143	-0,1827 to 0,2923	-0,1690 to 0,5517	-0,1630 to 0,3108	-0,4754 to 0,3674	-0,1268 to 0,3437		-0,3664 to 0,1012	-0,4078 to 0,05282	-0,2087 to 0,2674	-0,3424 to 0,1283	-0,3819 to 0,08341	-0,4268 to 0,02986	-0,4275 to 0,03258	-0,2948 to 0,2019	-0,3847 to 0,1694	-0,07735 to 0,3871	-0,1729 to 0,3015	-0,07740 to 0,3870	-0,4235 to 0,03392	-0,3474 to 0,1262	-0,3045 to 0,1916	-0,3682 to 0,1879	-0,05866 to 0,4029	-0,002467 to 0,4490	0,4067 to 0,7247	-0,1473 to 0,3252	-0,3177 to 0,1590	-0,2405 to 0,2573	-0,3513 to 0,2066	-0,1676 to 0,3065	-0,1612 to 0,3124	-0,2535 to 0,2229	-0,4741 to -0,02949	-0,3723 to 0,09801	-0,2649 to 0,2327	-0,3740 to 0,1815	-0,1627 to 0,3110	-0,2548 to 0,2216	0,02263 to 0,4688	-0,2577 to 0,2186	-0,2971 to 0,1811	-0,3544 to 0,1371		-0,1520 to 0,3376	-0,1345 to 0,3533
CD68loCD163hi PDL1hi 75 µm	-0,3837 to 0,08128	-0,2624 to 0,2138	-0,2563 to 0,2201	-0,2613 to 0,2149	-0,2548 to 0,2216	-0,4328 to 0,3169	-0,4104 to 0,04967	-0,4279 to 0,4178	-0,3073 to 0,1667		-0,2040 to 0,2719	-0,3445 to 0,1260	-0,1463 to 0,3262	-0,1380 to 0,3337	-0,1866 to 0,2886	-0,003891 to 0,4478	-0,1674 to 0,3099	-0,09669 to 0,3897	-0,3659 to 0,1905	-0,2212 to 0,2551	-0,3730 to 0,09371	-0,1686 to 0,3055	0,09980 to 0,5270	0,1296 to 0,5510	-0,01553 to 0,4565	-0,1504 to 0,4012	-0,09804 to 0,3692	-0,4402 to 0,01342	-0,05868 to 0,4029	0,2893 to 0,6548	0,05810 to 0,4987	-0,03645 to 0,4398	-0,1512 to 0,4004	-0,1927 to 0,2828	-0,1703 to 0,3039	0,01759 to 0,4648	0,1665 to 0,5743	0,03673 to 0,4824	0,04126 to 0,5003	-0,1925 to 0,3641	-0,1051 to 0,3631	-0,1161 to 0,3533	-0,2337 to 0,2428	-0,03435 to 0,4231	0,08610 to 0,5196	-0,2968 to 0,1997		-0,1040 to 0,3800	-0,1216 to 0,3647
CD68loCD163hi PDL1hi 125 µm	-0,1635 to 0,3135	-0,1581 to 0,3185	-0,3599 to 0,1122	-0,06295 to 0,4023	-0,3561 to 0,1164	-0,2628 to 0,4795	-0,2297 to 0,2501	-0,6319 to 0,1566	-0,3635 to 0,1081		-0,1528 to 0,3234	-0,2470 to 0,2329	-0,4166 to 0,04587	-0,2505 to 0,2294	-0,09845 to 0,3719	0,07480 to 0,5112	0,2626 to 0,6401	0,2081 to 0,6167	0,07610 to 0,5735	-0,2855 to 0,1933	-0,4299 to 0,02964	-0,2028 to 0,2764	0,1291 to 0,5506	0,3438 to 0,6899	0,3641 to 0,7114	0,06823 to 0,5682	-0,2394 to 0,2405	-0,4293 to 0,03040	0,03871 to 0,4840	0,1991 to 0,5988	0,4767 to 0,7650	0,3251 to 0,6889	0,01804 to 0,5332	-0,3009 to 0,1770	-0,2740 to 0,2053	-0,1220 to 0,3512	0,09568 to 0,5266	0,3246 to 0,6784	0,4516 to 0,7596	0,03886 to 0,5479	-0,3725 to 0,09774	-0,2915 to 0,1870	-0,3504 to 0,1229	-0,04790 to 0,4149	0,3405 to 0,6879	-0,02124 to 0,4520		-0,2901 to 0,2067	-0,3502 to 0,1419
CD68loCD163hi PDL1hi 175 µm	-0,06626 to 0,4154	-0,1509 to 0,3421	-0,3670 to 0,1229	-0,08279 to 0,4015	-0,3652 to 0,1249		-0,3280 to 0,1663		-0,2916 to 0,2052		-0,1677 to 0,3267	-0,3296 to 0,1646	-0,3759 to 0,1127	-0,4153 to 0,06640	-0,4097 to 0,07310	-0,2209 to 0,2765	-0,3201 to 0,1749	-0,2885 to 0,2085		-0,3130 to 0,1826	-0,4319 to 0,04616	-0,3928 to 0,09307	-0,2520 to 0,2458	-0,1468 to 0,3457	-0,3052 to 0,1908		-0,2944 to 0,2023	-0,3464 to 0,1461	-0,05967 to 0,4208	-0,07687 to 0,4065	-0,01354 to 0,4581	0,1241 to 0,5602		-0,4046 to 0,07911	-0,4375 to 0,03936	-0,4264 to 0,05293	-0,2822 to 0,2149	-0,1434 to 0,3488	-0,04781 to 0,4306		-0,3815 to 0,1063	-0,3928 to 0,09307	-0,2701 to 0,2274	-0,09922 to 0,3876	-0,01752 to 0,4550	-0,2782 to 0,2191
Tcell PDL1hi -75 µm	-0,07892 to 0,2998	-0,2211 to 0,1620	-0,1840 to 0,1996	-0,2621 to 0,1194	-0,1841 to 0,1994	-0,2984 to 0,2984	-0,3600 to 0,01152	-0,3716 to 0,2666	-0,2741 to 0,1067	-0,5195 to 0,6917	0,06762 to 0,4269	-0,1236 to 0,2581	0,4059 to 0,6745	0,1142 to 0,4645	-0,2890 to 0,09063	-0,3805 to -0,01234	-0,3564 to 0,01743	-0,3155 to 0,07282	-0,3071 to 0,1224	0,4688 to 0,7147	0,2727 to 0,5837	-0,06176 to 0,3154	-0,2758 to 0,1049	-0,2857 to 0,09604	-0,2066 to 0,1877	-0,2464 to 0,1866	0,1707 to 0,5140	-0,04507 to 0,3369	-0,2615 to 0,1273	-0,2944 to 0,09213	-0,2280 to 0,1641	-0,2510 to 0,1500	-0,2107 to 0,2329	0,6726 to 0,8348	0,3923 to 0,6656	0,09764 to 0,4513	-0,1502 to 0,2327	-0,2452 to 0,1390	-0,2651 to 0,1274	-0,2179 to 0,2154	0,04965 to 0,4120	-0,1206 to 0,2610	-0,2402 to 0,1424	-0,3151 to 0,06203	-0,2960 to 0,08479	-0,2535 to 0,1395	-0,2804 to 0,1511	0,4987 to 0,7460	0,3660 to 0,6641
Tcell PDL1hi -25 µm	-0,1348 to 0,2475	-0,3009 to 0,07769	-0,1106 to 0,2704	-0,3815 to -0,01346	-0,1104 to 0,2706	-0,4615 to 0,1157	-0,3709 to -0,001162	-0,3036 to 0,3364	-0,2049 to 0,1786	-0,4001 to 0,7629	-0,01373 to 0,3580	-0,09016 to 0,2894	0,1502 to 0,4927	0,3437 to 0,6331	-0,08775 to 0,2916	-0,1921 to 0,1914	-0,2351 to 0,1495	-0,1788 to 0,2154	-0,3888 to 0,02990	0,1757 to 0,5123	0,5121 to 0,7416	0,2606 to 0,5751	-0,08833 to 0,2911	-0,09895 to 0,2829	-0,1567 to 0,2370	-0,2500 to 0,1829	0,01781 to 0,3915	-0,1831 to 0,2075	-0,2593 to 0,1297	-0,1743 to 0,2162	-0,1836 to 0,2088	-0,2840 to 0,1152	-0,2518 to 0,1915	0,3690 to 0,6502	0,8118 to 0,9088	0,5536 to 0,7665	0,1441 to 0,4880	0,01555 to 0,3848	-0,1960 to 0,1984	-0,2466 to 0,1864	-0,1546 to 0,2284	-0,1769 to 0,2065	-0,1523 to 0,2306	-0,07482 to 0,3035	-0,09330 to 0,2882	-0,1951 to 0,1993	-0,2888 to 0,1421	0,2968 to 0,6183	0,6243 to 0,8172
Tcell PDL1hi 25 µm	-0,1560 to 0,2271	-0,3505 to 0,02237	-0,1556 to 0,2274	-0,4151 to -0,05337	-0,1545 to 0,2285	-0,4420 to 0,1398	-0,3967 to -0,03142	-0,4282 to 0,2029	-0,2974 to 0,08154	-0,5131 to 0,6962	-0,02768 to 0,3458	-0,1187 to 0,2628	0,1870 to 0,5209	0,3498 to 0,6373	0,07874 to 0,4360	-0,06581 to 0,3117	-0,1617 to 0,2232	-0,1225 to 0,2697	-0,4011 to 0,01536	0,08864 to 0,4440	0,2960 to 0,6002	0,3523 to 0,6390	0,04693 to 0,4097	-0,009399 to 0,3634	-0,09042 to 0,2995	-0,1897 to 0,2434	-0,04971 to 0,3328	-0,2870 to 0,1001	-0,2536 to 0,1356	-0,04738 to 0,3349	-0,1013 to 0,2877	-0,2142 to 0,1878	-0,1790 to 0,2638	0,2720 to 0,5832	0,6445 to 0,8191	0,7363 to 0,8694	0,3310 to 0,6245	0,08910 to 0,4458	-0,1265 to 0,2659	-0,2046 to 0,2287	-0,1147 to 0,2665	-0,1701 to 0,2132	-0,1517 to 0,2312	-0,004557 to 0,3660	-0,07762 to 0,3026	-0,1682 to 0,2258	-0,3023 to 0,1276	0,1945 to 0,5464	0,4673 to 0,7273
Tcell PDL1hi 75 µm	-0,2112 to 0,1722	-0,3616 to 0,009614	-0,2294 to 0,1536	-0,3277 to 0,04805	-0,2287 to 0,1543	-0,5499 to -0,002836	-0,3916 to -0,02534	-0,5730 to 0,01149	-0,3590 to 0,01260	-0,4789 to 0,7189	0,02330 to 0,3899	-0,1642 to 0,2190	-0,02679 to 0,3466	0,1034 to 0,4559	0,1068 to 0,4586	0,2645 to 0,5779	0,04888 to 0,4129	0,05078 to 0,4222	-0,3657 to 0,05683	-0,04073 to 0,3342	-0,02326 to 0,3497	0,2465 to 0,5649	0,4449 to 0,6997	0,2565 to 0,5733	0,1082 to 0,4686	-0,01497 to 0,4014	-0,06552 to 0,3186	-0,3389 to 0,04281	-0,1789 to 0,2117	0,2531 to 0,5747	0,1543 to 0,5029	-0,01737 to 0,3716	-0,04939 to 0,3815	0,08670 to 0,4424	0,2237 to 0,5482	0,5769 to 0,7803	0,7131 to 0,8570	0,3183 to 0,6168	0,1032 to 0,4646	-0,05360 to 0,3685	-0,1786 to 0,2048	-0,1575 to 0,2256	-0,3296 to 0,04596	0,1777 to 0,5139	0,09036 to 0,4469	-0,03645 to 0,3480	-0,1856 to 0,2474	0,03995 to 0,4270	0,07642 to 0,4565
Tcell PDL1hi 125 µm	-0,2362 to 0,1483	-0,3923 to -0,02435	-0,2166 to 0,1685	-0,3390 to 0,03722	-0,2026 to 0,1826	-0,4282 to 0,1565	-0,3129 to 0,06628	-0,3624 to 0,2764	-0,1812 to 0,2040	-0,5224 to 0,6896	-0,1271 to 0,2565	-0,1111 to 0,2716	-0,3440 to 0,03154	-0,1204 to 0,2628	-0,01610 to 0,3575	0,1804 to 0,5172	0,3761 to 0,6560	0,3341 to 0,6333	-0,2583 to 0,1743	-0,2409 to 0,1434	-0,1160 to 0,2670	-0,03542 to 0,3406	0,3342 to 0,6277	0,6344 to 0,8140	0,5735 to 0,7827	0,2436 to 0,5973	-0,2054 to 0,1870	-0,4108 to -0,03888	-0,1700 to 0,2223	0,1841 to 0,5255	0,4689 to 0,7194	0,2768 to 0,5992	0,09396 to 0,4971	-0,07847 to 0,3018	0,07956 to 0,4381	0,2694 to 0,5826	0,4931 to 0,7307	0,6848 to 0,8420	0,5377 to 0,7618	0,1995 to 0,5667	-0,2298 to 0,1549	-0,2354 to 0,1491	-0,3211 to 0,05717	0,1073 to 0,4604	0,3512 to 0,6393	0,1988 to 0,5378	-0,1622 to 0,2699	-0,2490 to 0,1627	-0,1649 to 0,2468
Tcell PDL1hi 175 µm	-0,1343 to 0,2585	-0,2930 to 0,09741	-0,2207 to 0,1735	-0,1848 to 0,2095	-0,2073 to 0,1870	-0,1352 to 0,4576	-0,1299 to 0,2627	-0,4008 to 0,2431	-0,2897 to 0,1010		-0,2557 to 0,1372	-0,2042 to 0,1902	-0,3598 to 0,02292	-0,2931 to 0,09739	-0,1914 to 0,2029	0,02142 to 0,3978	0,1632 to 0,5112	0,1678 to 0,5146	-0,1167 to 0,3123	-0,1104 to 0,2810	-0,1541 to 0,2395	-0,1814 to 0,2129	0,05792 to 0,4281	0,2575 to 0,5804	0,4944 to 0,7359	0,3587 to 0,6728	-0,1691 to 0,2326	-0,3298 to 0,06493	-0,2655 to 0,1349	-0,04684 to 0,3459	0,1212 to 0,4850	0,1556 to 0,5113	0,2810 to 0,6291	-0,1116 to 0,2799	-0,1472 to 0,2461	-0,08164 to 0,3075	0,08652 to 0,4513	0,2822 to 0,5977	0,4347 to 0,6990	0,3209 to 0,6486	-0,2252 to 0,1688	-0,1782 to 0,2161	-0,3248 to 0,06252	-0,2265 to 0,1675	0,1155 to 0,4743	0,1830 to 0,5260	0,1496 to 0,5307	-0,2827 to 0,1387	-0,2960 to 0,1244
Tcell PDL1hi 225 µm	-0,1544 to 0,2772	-0,4139 to 2,445e-005	-0,3199 to 0,1084	-0,3373 to 0,08903	-0,3170 to 0,1116	-0,4346 to 0,2429	-0,2020 to 0,2313	-0,1856 to 0,5092	-0,2770 to 0,1547		-0,1925 to 0,2406	-0,03015 to 0,3886	-0,2579 to 0,1746	-0,3284 to 0,09899	-0,2850 to 0,1462	-0,1701 to 0,2622	-0,05697 to 0,3656	-0,09837 to 0,3290	0,03402 to 0,4417	-0,1528 to 0,2787	-0,1649 to 0,2673	-0,1732 to 0,2593	-0,06137 to 0,3617	0,04335 to 0,4492	0,2031 to 0,5692	0,3871 to 0,6904	-0,05054 to 0,3805	-0,2219 to 0,2219	-0,2264 to 0,2173	-0,1356 to 0,3048	-0,05736 to 0,3746	0,08802 to 0,4926	0,4625 to 0,7405	-0,1632 to 0,2689	-0,1279 to 0,3021	-0,1367 to 0,2939	-0,05696 to 0,3656	0,08133 to 0,4791	0,1808 to 0,5533	0,3543 to 0,6700	-0,2511 to 0,1817	-0,2198 to 0,2136	-0,2398 to 0,1933	-0,2091 to 0,2243	-0,1089 to 0,3195	-0,03737 to 0,3825	0,09919 to 0,4929	-0,1142 to 0,3432	-0,3222 to 0,1373
SC/HNSCC PDL1hi -75 µm	-0,07951 to 0,2976	-0,1796 to 0,2022	-0,1224 to 0,2576	-0,2382 to 0,1427	-0,1208 to 0,2592	-0,2932 to 0,3035	-0,2858 to 0,09227	-0,3242 to 0,3327	-0,3254 to 0,04881	-0,2977 to 0,7484	-0,02201 to 0,3492	-0,2164 to 0,1651	0,2781 to 0,5864	0,1267 to 0,4730	-0,2489 to 0,1315	-0,3779 to -0,01106	-0,3712 to -0,001507	-0,3935 to -0,01826	-0,2843 to 0,1419	0,2854 to 0,5916	0,2507 to 0,5667	-0,01265 to 0,3574	-0,3591 to 0,01076	-0,3792 to -0,01072	-0,2895 to 0,09934	-0,3611 to 0,05702	0,0006807 to 0,3753	-0,1485 to 0,2395	-0,2181 to 0,1705	-0,3681 to 0,007625	-0,3396 to 0,04208	-0,3511 to 0,03891	-0,2775 to 0,1593	0,3579 to 0,6417	0,2831 to 0,5900	0,02156 to 0,3869	-0,2745 to 0,1045	-0,3389 to 0,03545	-0,3394 to 0,04425	-0,3223 to 0,1007	-0,01391 to 0,3563	-0,1273 to 0,2529	-0,1769 to 0,2048	-0,4022 to -0,03969	-0,3529 to 0,01954	-0,3542 to 0,02747	-0,3966 to 0,01556	0,4983 to 0,7438	0,4540 to 0,7171
SC/HNSCC PDL1hi -25 µm	-0,1053 to 0,2737	-0,1254 to 0,2548	-0,1242 to 0,2559	-0,1809 to 0,2009	-0,1319 to 0,2486	-0,3099 to 0,2867	-0,1849 to 0,1969	-0,2181 to 0,4305	-0,1855 to 0,1963	-0,4117 to 0,6850	-0,05310 to 0,3216	-0,1566 to 0,2247	0,09167 to 0,4450	0,1678 to 0,5049	-0,1657 to 0,2159	-0,3116 to 0,06415	-0,2815 to 0,09875	-0,3101 to 0,07690	-0,3700 to 0,04676	0,1275 to 0,4737	0,4056 to 0,6734	0,09458 to 0,4474	-0,2327 to 0,1484	-0,2597 to 0,1220	-0,2462 to 0,1453	-0,3556 to 0,06323	0,01147 to 0,3845	-0,1280 to 0,2591	-0,2283 to 0,1601	-0,3054 to 0,07828	-0,2656 to 0,1230	-0,4097 to -0,02966	-0,2945 to 0,1413	0,2806 to 0,5882	0,4360 to 0,6931	0,1561 to 0,4960	-0,1126 to 0,2669	-0,2305 to 0,1524	-0,2953 to 0,09299	-0,3242 to 0,09852	-0,1465 to 0,2345	-0,08894 to 0,2889	-0,1565 to 0,2249	-0,2986 to 0,07838	-0,2381 to 0,1446	-0,3394 to 0,04423	-0,3235 to 0,09933	0,3128 to 0,6265	0,6042 to 0,8046
SC/HNSCC PDL1hi 25 µm	-0,06486 to 0,3110	-0,1989 to 0,1829	-0,1139 to 0,2656	-0,2600 to 0,1199	-0,1304 to 0,2500	-0,2202 to 0,3727	-0,2147 to 0,1668	-0,3118 to 0,3449	-0,2219 to 0,1595	-0,5348 to 0,5911	-0,09549 to 0,2829	-0,1567 to 0,2246	-0,01782 to 0,3529	0,05056 to 0,4113	-0,2063 to 0,1754	-0,3730 to -0,005296	-0,3762 to -0,007331	-0,3730 to 0,005766	-0,4051 to 0,005412	0,07195 to 0,4290	0,3543 to 0,6393	0,1185 to 0,4665	-0,2997 to 0,07725	-0,3801 to -0,01178	-0,3438 to 0,03927	-0,4345 to -0,03026	0,01282 to 0,3856	-0,03264 to 0,3463	-0,2713 to 0,1151	-0,3788 to -0,004857	-0,4083 to -0,03783	-0,4600 to -0,09144	-0,4135 to 0,005846	0,1375 to 0,4815	0,3106 to 0,6093	0,06004 to 0,4192	-0,2218 to 0,1597	-0,3643 to 0,006489	-0,4018 to -0,02816	-0,4161 to -0,007718	-0,1422 to 0,2387	-0,1072 to 0,2719	0,06151 to 0,4204	-0,2682 to 0,1112	-0,3520 to 0,02062	-0,4340 to -0,06704	-0,4350 to -0,03082	0,05441 to 0,4353	0,4318 to 0,7034
SC/HNSCC PDL1hi 75 µm	-0,1618 to 0,2197	-0,1729 to 0,2088	-0,1952 to 0,1866	-0,2144 to 0,1672	-0,2351 to 0,1459	-0,2324 to 0,3616	-0,3380 to 0,03474	-0,6469 to -0,08747	-0,3094 to 0,06654	-0,6141 to 0,5086	-0,1087 to 0,2705	-0,03734 to 0,3357	-0,2823 to 0,09603	-0,2991 to 0,07789	-0,2013 to 0,1805	-0,1031 to 0,2758	-0,08055 to 0,2983	-0,05664 to 0,3283	-0,1923 to 0,2359	-0,2048 to 0,1769	-0,2365 to 0,1445	-0,1872 to 0,1947	-0,03432 to 0,3383	-0,06295 to 0,3143	-0,05359 to 0,3311	-0,03692 to 0,3785	-0,09872 to 0,2866	-0,1051 to 0,2806	-0,1342 to 0,2533	-0,05291 to 0,3283	-0,2092 to 0,1814	-0,04260 to 0,3478	-0,02648 to 0,3963	-0,2337 to 0,1473	-0,2210 to 0,1604	-0,1834 to 0,1984	-0,04684 to 0,3272	-0,1038 to 0,2768	-0,05053 to 0,3338	0,02016 to 0,4263	-0,2543 to 0,1259	-0,2069 to 0,1748	-0,1709 to 0,2108	0,2789 to 0,5870	-0,1506 to 0,2323	0,05719 to 0,4259	-0,2073 to 0,2211	-0,2010 to 0,2052	-0,2939 to 0,1086
SC/HNSCC PDL1hi 125 µm	-0,2792 to 0,1012	-0,3707 to -0,0008544	-0,2460 to 0,1364	-0,2481 to 0,1342	-0,2442 to 0,1382	-0,1639 to 0,4219	-0,1982 to 0,1853	-0,4944 to 0,1394	-0,2876 to 0,09215		-0,09936 to 0,2809	-0,1277 to 0,2542	-0,3795 to -0,01117	-0,1868 to 0,1967	-0,01427 to 0,3576	0,1188 to 0,4682	0,3058 to 0,6071	0,2974 to 0,6071	-0,2782 to 0,1483	-0,1616 to 0,2216	-0,08812 to 0,2913	-0,05316 to 0,3231	0,1235 to 0,4718	0,2703 to 0,5820	0,3663 to 0,6537	0,1840 to 0,5520	-0,2766 to 0,1112	-0,3126 to 0,07220	-0,2084 to 0,1822	-0,01922 to 0,3597	0,003215 to 0,3791	0,2217 to 0,5588	-0,1795 to 0,2583	-0,2077 to 0,1758	-0,09130 to 0,2884	-0,01946 to 0,3530	0,08995 to 0,4451	0,2535 to 0,5700	0,4036 to 0,6781	0,1394 to 0,5194	-0,2647 to 0,1166	-0,1174 to 0,2640	-0,1963 to 0,1872	0,03206 to 0,3973	0,2942 to 0,5989	0,3317 to 0,6306	-0,2694 to 0,1576	-0,3202 to 0,08196	-0,3249 to 0,07679
CD68hiCD163lo PDL1lo -75 µm	-0,1781 to 0,1970	-0,1701 to 0,2050	-0,2394 to 0,1347	-0,2223 to 0,1523	-0,2183 to 0,1565	-0,2968 to 0,2935	-0,3815 to -0,02215	-0,3257 to 0,3065	-0,3706 to -0,009433	-0,1618 to 0,8051	-0,1444 to 0,2300	-0,2803 to 0,09139	0,8157 to 0,9093	0,1819 to 0,5107	-0,1853 to 0,1899	-0,3300 to 0,03678	-0,4294 to -0,07765	-0,3936 to -0,02592	-0,2163 to 0,2097	0,3720 to 0,6471	0,008681 to 0,3699	-0,1383 to 0,2359	-0,3032 to 0,06652	-0,4284 to -0,07640	-0,4116 to -0,04733	-0,3620 to 0,05344	-0,1188 to 0,2610	-0,3570 to 0,01314	-0,3430 to 0,02905	-0,3845 to -0,01873	-0,4156 to -0,05396	-0,3789 to -0,001123	-0,3587 to 0,06745	0,08050 to 0,4317	-0,1898 to 0,1870	-0,1988 to 0,1780	-0,3479 to 0,01830	-0,4118 to -0,05460	-0,4712 to -0,1190	-0,3531 to 0,06363	0,2430 to 0,5564	-0,03508 to 0,3315	-0,1852 to 0,1899	-0,3756 to -0,01522	-0,4454 to -0,09724	-0,3799 to -0,009832	-0,3767 to 0,03649	0,2255 to 0,5644	-0,06415 to 0,3324
CD68hiCD163lo PDL1lo -25 µm	-0,3100 to 0,05908	-0,2916 to 0,07913	-0,1458 to 0,2287	-0,3085 to 0,06067	-0,1309 to 0,2430	-0,6252 to -0,1244	-0,2822 to 0,08932	-0,1547 to 0,4612	-0,3592 to 0,003671	-0,4921 to 0,6275	-0,1196 to 0,2538	-0,2187 to 0,1560	0,1491 to 0,4853	0,6635 to 0,8270	0,4628 to 0,7067	0,1505 to 0,4864	-0,03536 to 0,3328	-0,1266 to 0,2570	-0,09045 to 0,3293	-0,1855 to 0,1896	0,1067 to 0,4516	0,1767 to 0,5067	0,09717 to 0,4439	-0,09687 to 0,2768	-0,2215 to 0,1634	-0,2000 to 0,2260	-0,3697 to -0,001547	-0,3111 to 0,06475	-0,2806 to 0,09795	-0,07663 to 0,3002	-0,1476 to 0,2352	-0,2058 to 0,1867	-0,2643 to 0,1706	-0,2460 to 0,1295	0,09829 to 0,4462	0,2089 to 0,5323	0,05222 to 0,4083	-0,06600 to 0,3068	-0,2657 to 0,1191	-0,2262 to 0,1997	-0,3563 to 0,007073	-0,2473 to 0,1264	-0,1580 to 0,2168	-0,04272 to 0,3247	-0,08922 to 0,2839	-0,1180 to 0,2651	-0,2846 to 0,1391	-0,1515 to 0,2516	-0,05131 to 0,3438
CD68hiCD163lo PDL1lo 25 µm	-0,3450 to 0,01985	-0,2918 to 0,07896	-0,1209 to 0,2525	-0,2900 to 0,08090	-0,1059 to 0,2668	-0,6573 to -0,1777	-0,2069 to 0,1681	-0,2613 to 0,3689	-0,2433 to 0,1307	-0,5929 to 0,5329	-0,1719 to 0,2032	-0,1633 to 0,2116	-0,1363 to 0,2378	0,3985 to 0,6649	0,8778 to 0,9409	0,4260 to 0,6830	0,2271 to 0,5459	-0,06787 to 0,3115	-0,1549 to 0,2697	-0,4167 to -0,06398	-0,1109 to 0,2620	0,2517 to 0,5628	0,2906 to 0,5908	0,1055 to 0,4520	-0,07740 to 0,3028	-0,1137 to 0,3082	-0,4168 to -0,05725	-0,2982 to 0,07883	-0,1468 to 0,2343	0,09132 to 0,4447	0,05130 to 0,4134	-0,03600 to 0,3467	-0,2037 to 0,2321	-0,3271 to 0,04177	-0,01758 to 0,3485	0,2949 to 0,5950	0,2378 to 0,5538	0,08578 to 0,4374	-0,1115 to 0,2729	-0,1444 to 0,2796	-0,3991 to -0,04287	-0,2056 to 0,1694	-0,06193 to 0,3074	0,09316 to 0,4407	-0,003034 to 0,3612	-0,06237 to 0,3165	-0,2983 to 0,1244	-0,2229 to 0,1810	-0,1223 to 0,2793
CD68hiCD163lo PDL1lo 75 µm	-0,2816 to 0,08997	-0,2887 to 0,08227	-0,1516 to 0,2231	-0,2531 to 0,1204	-0,1549 to 0,2198	-0,5894 to -0,06824	-0,2121 to 0,1628	-0,4200 to 0,2041	-0,2492 to 0,1245	-0,4019 to 0,6913	-0,1727 to 0,2024	-0,1584 to 0,2164	-0,2405 to 0,1336	0,1163 to 0,4593	0,4407 to 0,6925	0,9595 to 0,9808	0,4428 to 0,6947	0,1470 to 0,4917	-0,1397 to 0,2840	-0,2757 to 0,09637	-0,06736 to 0,3024	0,2377 to 0,5525	0,5825 to 0,7802	0,4061 to 0,6709	0,1507 to 0,4945	0,01524 to 0,4202	-0,2882 to 0,08972	-0,3975 to -0,03404	-0,1385 to 0,2423	0,3442 to 0,6324	0,2520 to 0,5689	0,08323 to 0,4471	-0,1562 to 0,2779	-0,3143 to 0,05601	-0,01673 to 0,3493	0,3421 to 0,6278	0,5767 to 0,7774	0,3854 to 0,6581	0,1285 to 0,4787	-0,03879 to 0,3747	-0,3580 to 0,005073	-0,2489 to 0,1248	-0,2352 to 0,1390	0,3084 to 0,6034	0,2880 to 0,5900	0,01831 to 0,3872	-0,1499 to 0,2744	-0,2452 to 0,1582	-0,1493 to 0,2537
CD68hiCD163lo PDL1lo 125 µm	-0,2385 to 0,1373	-0,3580 to 0,006782	-0,3233 to 0,04599	-0,2638 to 0,1107	-0,3141 to 0,05624	-0,4287 to 0,1490	-0,1080 to 0,2663	-0,3685 to 0,2618	-0,2879 to 0,08486	-0,2385 to 0,7751	-0,1135 to 0,2612	-0,009101 to 0,3560	-0,3512 to 0,01456	-0,07272 to 0,2991	0,2057 to 0,5299	0,4517 to 0,7004	0,9629 to 0,9825	0,3664 to 0,6495	-0,05665 to 0,3592	-0,3123 to 0,05821	-0,1747 to 0,2020	-0,001595 to 0,3625	0,3262 to 0,6169	0,6029 to 0,7928	0,4715 to 0,7174	0,1762 to 0,5446	-0,3175 to 0,05938	-0,4327 to -0,07467	-0,06544 to 0,3120	0,2598 to 0,5745	0,4549 to 0,7060	0,2133 to 0,5472	0,03476 to 0,4444	-0,2094 to 0,1689	-0,09856 to 0,2768	0,1337 to 0,4758	0,3308 to 0,6211	0,5865 to 0,7839	0,5027 to 0,7375	0,1348 to 0,5141	-0,3099 to 0,06082	-0,2510 to 0,1242	-0,2251 to 0,1512	0,1153 to 0,4599	0,5294 to 0,7490	0,1905 to 0,5249	-0,009852 to 0,3993	-0,3067 to 0,09472	-0,2302 to 0,1757
CD68hiCD163lo PDL1lo 175 µm	-0,2888 to 0,09268	-0,3437 to 0,03189	-0,2474 to 0,1367	-0,3088 to 0,07084	-0,2441 to 0,1401	-0,2880 to 0,3152	-0,2178 to 0,1672	-0,2450 to 0,3913	-0,2341 to 0,1505	-0,1363 to 0,8141	-0,1973 to 0,1880	-0,1887 to 0,1966	-0,3436 to 0,03195	-0,1799 to 0,2053	-0,08755 to 0,2935	0,1630 to 0,5040	0,3515 to 0,6395	0,9993 to 0,9997	-0,1449 to 0,2791	-0,2647 to 0,1184	-0,3040 to 0,07603	-0,2258 to 0,1590	0,09782 to 0,4529	0,3154 to 0,6148	0,5675 to 0,7755	0,4100 to 0,7005	-0,1811 to 0,2113	-0,3153 to 0,07109	-0,1545 to 0,2373	0,06626 to 0,4334	0,2012 to 0,5382	0,2360 to 0,5636	0,1466 to 0,5304	-0,1553 to 0,2311	-0,08834 to 0,2944	-0,05083 to 0,3285	0,1165 to 0,4692	0,2833 to 0,5936	0,4575 to 0,7095	0,3677 to 0,6742	-0,2534 to 0,1304	-0,1915 to 0,1938	-0,3535 to 0,02067	-0,07031 to 0,3093	0,3071 to 0,6091	0,4918 to 0,7299	0,2387 to 0,5890	-0,2893 to 0,1246	-0,2951 to 0,1184
CD68hiCD163lo PDL1lo 225 µm	-0,3520 to 0,06485	-0,2479 to 0,1776	-0,06246 to 0,3541	-0,2410 to 0,1847	-0,06121 to 0,3552	-0,4728 to 0,1972	-0,1039 to 0,3170	-0,3974 to 0,3175	-0,2885 to 0,1349		-0,3472 to 0,07036	0,006395 to 0,4129	-0,2572 to 0,1680	-0,1823 to 0,2433	-0,1620 to 0,2629	-0,1332 to 0,2901	-0,06928 to 0,3481	-0,1278 to 0,2951	1,000 to 1,000	-0,3608 to 0,05480	-0,3347 to 0,08442	-0,2385 to 0,1873	-0,1696 to 0,2557	-0,08217 to 0,3367	-0,05520 to 0,3605	0,05209 to 0,4501	-0,2796 to 0,1545	-0,2339 to 0,2019	-0,1090 to 0,3218	-0,1103 to 0,3205	-0,1068 to 0,3237	-0,1501 to 0,2837	0,1138 to 0,5059	-0,2594 to 0,1657	-0,2838 to 0,1399	-0,2514 to 0,1740	-0,2432 to 0,1825	-0,1073 to 0,3140	-0,08766 to 0,3318	0,03680 to 0,4378	-0,3645 to 0,05053	-0,3330 to 0,08626	-0,2374 to 0,1884	-0,1544 to 0,2701	-0,1410 to 0,2828	-0,2719 to 0,1525	0,05341 to 0,4512	-0,2619 to 0,1954	-0,4029 to 0,03888
CD68hiCD163hi PDL1lo -75 µm	-0,1997 to 0,1754	-0,2195 to 0,1552	-0,3444 to 0,02061	-0,2281 to 0,1464	-0,3196 to 0,04840	-0,1653 to 0,4150	-0,2993 to 0,07075	-0,3555 to 0,2757	-0,3661 to -0,004240	-0,2309 to 0,7783	-0,06179 to 0,3075	-0,2980 to 0,07220	0,2336 to 0,5495	-0,2413 to 0,1327	-0,3933 to -0,03599	-0,2317 to 0,1427	-0,3459 to 0,02052	-0,2156 to 0,1695	-0,3185 to 0,1023	0,5736 to 0,7749	-0,02419 to 0,3412	-0,1565 to 0,2183	-0,2282 to 0,1463	-0,3293 to 0,03928	-0,2766 to 0,1057	-0,2489 to 0,1766	0,1055 to 0,4561	-0,2253 to 0,1560	-0,2027 to 0,1791	-0,2350 to 0,1460	-0,3275 to 0,04824	-0,2397 to 0,1520	-0,3605 to 0,06545	0,1107 to 0,4562	-0,2124 to 0,1642	-0,2527 to 0,1224	-0,2947 to 0,07744	-0,2628 to 0,1134	-0,3133 to 0,06765	-0,2821 to 0,1417	0,2791 to 0,5826	0,1033 to 0,4489	-0,1893 to 0,1859	-0,3184 to 0,04972	-0,3289 to 0,03976	-0,3119 to 0,06737	-0,3607 to 0,05492	-0,1214 to 0,2800	-0,3270 to 0,07019
CD68hiCD163hi PDL1lo -25 µm	-0,1763 to 0,1989	-0,1496 to 0,2250	-0,2638 to 0,1091	-0,1705 to 0,2045	-0,2526 to 0,1209	-0,3384 to 0,2507	-0,1793 to 0,1959	-0,2615 to 0,3688	-0,3270 to 0,04016	-0,5636 to 0,5636	-0,1704 to 0,2047	-0,2163 to 0,1585	-0,08217 to 0,2888	0,1487 to 0,4849	0,003651 to 0,3656	0,06763 to 0,4197	-0,09711 to 0,2765	-0,2584 to 0,1251	-0,2489 to 0,1766	0,03680 to 0,3940	0,5334 to 0,7507	0,3628 to 0,6409	0,1344 to 0,4738	-0,1262 to 0,2492	-0,2551 to 0,1286	-0,2058 to 0,2203	-0,2103 to 0,1714	-0,1465 to 0,2346	-0,08796 to 0,2898	-0,04989 to 0,3245	-0,1968 to 0,1868	-0,2390 to 0,1528	-0,3586 to 0,06761	-0,2589 to 0,1159	0,004336 to 0,3676	0,02586 to 0,3861	-0,05557 to 0,3147	-0,1329 to 0,2444	-0,2664 to 0,1184	-0,2531 to 0,1722	-0,2741 to 0,09810	-0,1306 to 0,2434	-0,1405 to 0,2338	-0,05127 to 0,3170	-0,1333 to 0,2423	-0,1680 to 0,2171	-0,3890 to 0,02206	-0,2669 to 0,1354	-0,1819 to 0,2221
CD68hiCD163hi PDL1lo 25 µm	-0,1479 to 0,2267	-0,09382 to 0,2780	-0,2246 to 0,1500	-0,1433 to 0,2311	-0,2261 to 0,1485	-0,4356 to 0,1407	-0,1865 to 0,1886	-0,3042 to 0,3279	-0,2540 to 0,1194	-0,6242 to 0,4963	-0,09256 to 0,2792	-0,2326 to 0,1418	-0,1933 to 0,1818	0,1483 to 0,4847	0,2906 to 0,5908	0,2674 to 0,5742	0,04317 to 0,4008	-0,2027 to 0,1825	-0,1763 to 0,2492	-0,1812 to 0,1939	0,3050 to 0,6010	0,7963 to 0,8992	0,4911 to 0,7245	0,09376 to 0,4425	-0,1485 to 0,2360	-0,1817 to 0,2439	-0,3131 to 0,06245	-0,1548 to 0,2265	0,2374 to 0,5571	0,2318 to 0,5529	0,01834 to 0,3857	-0,1154 to 0,2745	-0,2932 to 0,1400	-0,3733 to -0,01096	-0,009575 to 0,3555	0,3140 to 0,6084	0,2414 to 0,5564	0,02530 to 0,3871	-0,1589 to 0,2276	-0,2351 to 0,1908	-0,4181 to -0,06568	-0,2846 to 0,08675	-0,09979 to 0,2725	0,1710 to 0,5023	-0,03265 to 0,3352	-0,2511 to 0,1328	-0,4002 to 0,008780	-0,2265 to 0,1774	-0,1006 to 0,2994
CD68hiCD163hi PDL1lo 75 µm	-0,2465 to 0,1273	-0,1744 to 0,2007	-0,2435 to 0,1304	-0,1643 to 0,2106	-0,2477 to 0,1260	-0,4939 to 0,06715	-0,1556 to 0,2192	-0,4338 to 0,1879	-0,2179 to 0,1569	-0,5617 to 0,5655	-0,1342 to 0,2399	-0,1050 to 0,2676	-0,2639 to 0,1090	0,04203 to 0,3984	0,2952 to 0,5940	0,5584 to 0,7658	0,2884 to 0,5904	0,06708 to 0,4279	-0,1815 to 0,2441	-0,2519 to 0,1216	0,03610 to 0,3934	0,4296 to 0,6853	0,9748 to 0,9881	0,5054 to 0,7342	0,1578 to 0,5000	0,01734 to 0,4219	-0,2142 to 0,1674	-0,3270 to 0,04704	0,05198 to 0,4125	0,5850 to 0,7844	0,3279 to 0,6223	0,05785 to 0,4265	-0,1008 to 0,3291	-0,3353 to 0,03250	-0,06974 to 0,3018	0,2980 to 0,5972	0,7169 to 0,8571	0,4424 to 0,6954	0,1315 to 0,4810	-0,03577 to 0,3773	-0,4181 to -0,06563	-0,2168 to 0,1580	-0,2811 to 0,09053	0,4414 to 0,6930	0,2431 to 0,5577	-0,04302 to 0,3338	-0,1960 to 0,2299	-0,1934 to 0,2107	-0,1259 to 0,2759
CD68hiCD163hi PDL1lo 125 µm	-0,2125 to 0,1641	-0,3331 to 0,03503	-0,2528 to 0,1224	-0,2538 to 0,1212	-0,2401 to 0,1357	-0,2812 to 0,3090	-0,1802 to 0,1966	-0,4463 to 0,1729	-0,1712 to 0,2055	-0,5126 to 0,6106	-0,1838 to 0,1930	-0,04562 to 0,3236	-0,3318 to 0,03645	-0,08316 to 0,2895	0,1362 to 0,4765	0,4295 to 0,6861	0,5927 to 0,7868	0,3028 to 0,6061	-0,1011 to 0,3197	-0,3069 to 0,06417	-0,1469 to 0,2292	0,04764 to 0,4045	0,5316 to 0,7503	0,9857 to 0,9933	0,5035 to 0,7371	0,2500 to 0,5968	-0,2569 to 0,1249	-0,3530 to 0,01952	-0,03235 to 0,3417	0,4405 to 0,6969	0,6997 to 0,8497	0,3100 to 0,6158	0,1167 to 0,5081	-0,1816 to 0,1968	-0,008433 to 0,3580	0,2132 to 0,5367	0,4857 to 0,7228	0,8556 to 0,9302	0,5110 to 0,7425	0,2018 to 0,5630	-0,2952 to 0,07698	-0,1681 to 0,2085	-0,2498 to 0,1255	0,2862 to 0,5888	0,5701 to 0,7735	0,1639 to 0,5046	-0,04377 to 0,3704	-0,2095 to 0,1966	-0,1574 to 0,2479
CD68hiCD163hi PDL1lo 175 µm	-0,3100 to 0,06952	-0,3135 to 0,06562	-0,1967 to 0,1886	-0,2371 to 0,1474	-0,1846 to 0,2007	-0,2779 to 0,3251	-0,2552 to 0,1284	-0,3454 to 0,2943	-0,2965 to 0,08432	-0,1363 to 0,8141	-0,1425 to 0,2418	-0,1651 to 0,2199	-0,3812 to -0,01131	-0,2365 to 0,1480	-0,09423 to 0,2873	0,1681 to 0,5079	0,4535 to 0,7061	0,5641 to 0,7735	-0,05808 to 0,3580	-0,2546 to 0,1291	-0,2641 to 0,1190	-0,1707 to 0,2144	0,1777 to 0,5152	0,5148 to 0,7440	0,9992 to 0,9996	0,5987 to 0,8089	-0,1458 to 0,2457	-0,3561 to 0,02521	-0,09146 to 0,2967	0,1569 to 0,5049	0,4549 to 0,7106	0,5351 to 0,7595	0,4022 to 0,7010	-0,1034 to 0,2805	-0,09176 to 0,2913	0,03711 to 0,4046	0,2430 to 0,5649	0,5061 to 0,7395	0,8354 to 0,9213	0,5429 to 0,7782	-0,2526 to 0,1312	-0,2065 to 0,1787	-0,2674 to 0,1156	-0,007432 to 0,3651	0,4094 to 0,6778	0,4150 to 0,6814	0,1252 to 0,5069	-0,3039 to 0,1088	-0,3099 to 0,1022
CD68hiCD163hi PDL1lo 225 µm	-0,2737 to 0,1507	-0,4604 to -0,06501	-0,3557 to 0,06068	-0,3654 to 0,04955	-0,3515 to 0,06546	-0,3913 to 0,2914	-0,3021 to 0,1202	-0,3900 to 0,3253	-0,3353 to 0,08375		-0,1396 to 0,2841	-0,01753 to 0,3928	-0,3681 to 0,04640	-0,3223 to 0,09814	-0,1799 to 0,2456	0,02444 to 0,4277	0,1611 to 0,5336	0,4127 to 0,7022	0,04806 to 0,4469	-0,2732 to 0,1512	-0,2712 to 0,1533	-0,2380 to 0,1878	0,03329 to 0,4349	0,2563 to 0,6011	0,5911 to 0,8048	0,9999 to 1,000	-0,1840 to 0,2514	-0,2270 to 0,2088	-0,05976 to 0,3654	0,09338 to 0,4904	0,2545 to 0,6064	0,5832 to 0,8041	0,7195 to 0,8739	-0,1106 to 0,3110	-0,06380 to 0,3529	-0,03483 to 0,3781	0,1020 to 0,4892	0,2981 to 0,6292	0,5382 to 0,7756	0,9318 to 0,9707	-0,3324 to 0,08691	-0,2611 to 0,1639	-0,2684 to 0,1563	-0,04574 to 0,3687	0,1106 to 0,4958	0,5460 to 0,7800	0,3112 to 0,6379	-0,2552 to 0,2022	-0,4470 to -0,01494
CD68loCD163hi PDL1lo -75 µm	-0,1304 to 0,2517	-0,2304 to 0,1525	-0,3069 to 0,07114	-0,2304 to 0,1526	-0,3048 to 0,07341	-0,3967 to 0,2075	-0,3225 to 0,05385		-0,2587 to 0,1230		-0,1297 to 0,2523	-0,2761 to 0,1045	-0,06020 to 0,3168	-0,2626 to 0,1189	-0,3197 to 0,05694	-0,1503 to 0,2326	-0,3189 to 0,05969	-0,2648 to 0,1277	-0,2593 to 0,1784	0,06253 to 0,4227	-0,1110 to 0,2700	-0,1559 to 0,2272	-0,05890 to 0,3180	-0,2255 to 0,1593	-0,1474 to 0,2460	-0,07773 to 0,3521	0,5162 to 0,7441	0,06397 to 0,4239	-0,1228 to 0,2589	-0,003912 to 0,3666	-0,2018 to 0,1835	-0,1188 to 0,2731	-0,04101 to 0,3839	-0,04643 to 0,3308	-0,1980 to 0,1872	-0,1611 to 0,2238	-0,04058 to 0,3360	-0,2468 to 0,1391	-0,1801 to 0,2161	-0,09716 to 0,3348	-0,06238 to 0,3148	-0,06318 to 0,3141	-0,1479 to 0,2349	-0,1647 to 0,2186	-0,3166 to 0,06222	-0,2477 to 0,1456	-0,2538 to 0,1841	-0,1938 to 0,2187	-0,2834 to 0,1264
CD68loCD163hi PDL1lo -25 µm	-0,1297 to 0,2523	-0,1985 to 0,1850	-0,1688 to 0,2146	-0,1621 to 0,2211	-0,1526 to 0,2303	-0,2990 to 0,3112	-0,02751 to 0,3459	-0,2827 to 0,3644	-0,02864 to 0,3449	-0,4103 to 0,6859	-0,1214 to 0,2602	-0,2167 to 0,1665	-0,3580 to 0,01379	-0,3790 to -0,01054	-0,2925 to 0,08687	-0,3209 to 0,05564	-0,3623 to 0,01060	-0,2945 to 0,09583	-0,2164 to 0,2220	-0,1913 to 0,1922	-0,1099 to 0,2711	-0,09338 to 0,2864	-0,2572 to 0,1246	-0,3253 to 0,05252	-0,3201 to 0,06773	-0,1970 to 0,2412	0,1552 to 0,4966	0,9050 to 0,9552	0,1787 to 0,5146	-0,1594 to 0,2237	-0,1866 to 0,1987	-0,2389 to 0,1548	-0,2170 to 0,2214	-0,1406 to 0,2436	-0,1459 to 0,2385	-0,2492 to 0,1347	-0,3113 to 0,06803	-0,3417 to 0,03590	-0,3793 to 0,002332	-0,2237 to 0,2147	-0,3583 to 0,01342	-0,1431 to 0,2395	0,01050 to 0,3790	-0,1648 to 0,2184	-0,2980 to 0,08270	-0,2016 to 0,1927	-0,2072 to 0,2312	-0,2991 to 0,1095	-0,3860 to 0,01142
CD68loCD163hi PDL1lo 25 µm	-0,05447 to 0,3219	-0,07552 to 0,3029	-0,2788 to 0,1016	-0,1457 to 0,2370	-0,2845 to 0,09545	-0,2840 to 0,3259	-0,2421 to 0,1404	-0,3471 to 0,3009	-0,1321 to 0,2500	-0,5636 to 0,5636	-0,08853 to 0,2909	-0,3331 to 0,04204	-0,3601 to 0,01135	-0,3653 to 0,005386	-0,2101 to 0,1733	-0,1597 to 0,2234	-0,09881 to 0,2831	-0,1563 to 0,2374	-0,1387 to 0,2969	-0,2155 to 0,1678	-0,1044 to 0,2762	0,1850 to 0,5194	0,05845 to 0,4193	-0,01921 to 0,3548	-0,07671 to 0,3120	-0,02632 to 0,3964	-0,06975 to 0,3081	0,1762 to 0,5127	0,9456 to 0,9746	0,3401 to 0,6307	0,1323 to 0,4802	0,1426 to 0,4954	-0,03972 to 0,3850	-0,2382 to 0,1462	-0,1720 to 0,2131	-0,06024 to 0,3184	-0,05885 to 0,3196	-0,07157 to 0,3098	-0,01633 to 0,3673	-0,03733 to 0,3871	-0,3700 to -8,371e-005	-0,2493 to 0,1329	0,01937 to 0,3865	0,1372 to 0,4826	0,04976 to 0,4136	-0,1075 to 0,2837	-0,2747 to 0,1622	-0,1800 to 0,2322	-0,3373 to 0,06730
CD68loCD163hi PDL1lo 75 µm	-0,2329 to 0,1499	-0,2514 to 0,1306	-0,2451 to 0,1373	-0,2828 to 0,09727	-0,2524 to 0,1297	-0,4300 to 0,1688	-0,1664 to 0,2169	-0,3303 to 0,3180	-0,2333 to 0,1496	-0,7229 to 0,3475	-0,1196 to 0,2619	-0,1410 to 0,2415	-0,3702 to -0,0002641	-0,1507 to 0,2321	0,06598 to 0,4255	0,3193 to 0,6164	0,2501 to 0,5688	0,06622 to 0,4349	-0,1421 to 0,2937	-0,2678 to 0,1134	-0,1424 to 0,2402	0,1504 to 0,4929	0,5770 to 0,7803	0,4455 to 0,7010	0,1759 to 0,5207	0,06772 to 0,4727	-0,1288 to 0,2532	-0,1798 to 0,2037	0,3097 to 0,6097	0,9574 to 0,9802	0,4172 to 0,6829	0,2513 to 0,5760	0,04949 to 0,4583	-0,2233 to 0,1616	-0,01657 to 0,3571	0,2413 to 0,5624	0,4938 to 0,7311	0,4034 to 0,6749	0,2208 to 0,5554	0,02659 to 0,4400	-0,4466 to -0,09185	-0,2162 to 0,1671	-0,1900 to 0,1935	0,3012 to 0,6039	0,3674 to 0,6502	0,03281 to 0,4073	-0,1463 to 0,2898	-0,2043 to 0,2082	-0,2082 to 0,2043
CD68loCD163hi PDL1lo 125 µm	-0,1549 to 0,2299	-0,2763 to 0,1061	-0,2752 to 0,1073	-0,2273 to 0,1575	-0,2605 to 0,1229	-0,4048 to 0,1983	-0,1831 to 0,2021	-0,4107 to 0,2319	-0,1255 to 0,2580	-0,6934 to 0,3985	-0,1700 to 0,2151	-0,07924 to 0,3011	-0,3286 to 0,04883	-0,1433 to 0,2411	0,03178 to 0,3986	0,2400 to 0,5614	0,4174 to 0,6830	0,1874 to 0,5294	-0,1148 to 0,3189	-0,3095 to 0,07000	-0,2156 to 0,1694	-0,04525 to 0,3318	0,3409 to 0,6323	0,6905 to 0,8452	0,4396 to 0,7021	0,2472 to 0,6032	-0,2181 to 0,1669	-0,2221 to 0,1629	0,1154 to 0,4669	0,4233 to 0,6868	0,9953 to 0,9978	0,3708 to 0,6578	0,2017 to 0,5718	-0,1332 to 0,2524	-0,05316 to 0,3264	0,1367 to 0,4850	0,3613 to 0,6471	0,6176 to 0,8051	0,4208 to 0,6912	0,2139 to 0,5803	-0,3470 to 0,02815	-0,3200 to 0,05842	-0,3042 to 0,07585	0,1812 to 0,5179	0,4476 to 0,7023	0,1182 to 0,4764	-0,07940 to 0,3506	-0,2358 to 0,1786	-0,2022 to 0,2124
CD68loCD163hi PDL1lo 175 µm	-0,2837 to 0,1075	-0,3283 to 0,05863	-0,3277 to 0,05930	-0,2586 to 0,1342	-0,3165 to 0,07174	-0,3384 to 0,2857	-0,3893 to -0,01135	-0,4498 to 0,1951	-0,3233 to 0,06419		-0,08109 to 0,3080	-0,1316 to 0,2610	-0,3608 to 0,02179	-0,2748 to 0,1170	-0,05643 to 0,3303	0,08000 to 0,4461	0,2388 to 0,5670	0,2571 to 0,5801	-0,1598 to 0,2771	-0,2845 to 0,1066	-0,2906 to 0,1001	-0,1717 to 0,2224	0,05839 to 0,4285	0,3088 to 0,6162	0,5935 to 0,7942	0,5828 to 0,8049	-0,1934 to 0,2009	-0,2414 to 0,1522	0,08983 to 0,4540	0,2097 to 0,5459	0,3321 to 0,6320	0,9205 to 0,9635	0,3521 to 0,6716	-0,1049 to 0,2879	-0,08335 to 0,3077	0,02855 to 0,4054	0,1209 to 0,4801	0,2893 to 0,6040	0,5598 to 0,7756	0,5385 to 0,7809	-0,3086 to 0,08045	-0,2862 to 0,1048	-0,2634 to 0,1292	-0,04627 to 0,3393	0,1705 to 0,5167	0,5109 to 0,7458	-0,1148 to 0,3189	-0,2754 to 0,1489	-0,4255 to -0,02172
CD68loCD163hi PDL1lo 225 µm	-0,1257 to 0,3089	-0,3771 to 0,04896	-0,3306 to 0,1018	-0,3177 to 0,1161	-0,3273 to 0,1055	-0,5333 to 0,1535	-0,3268 to 0,1061	-0,1797 to 0,5335	-0,3263 to 0,1066		-0,1370 to 0,2985	-0,03483 to 0,3892	-0,3492 to 0,08101	-0,3436 to 0,08733	-0,2453 to 0,1929	-0,1248 to 0,3097	0,02249 to 0,4367	0,1527 to 0,5368	0,1064 to 0,5024	-0,3480 to 0,08228	-0,3666 to 0,06111	-0,3199 to 0,1136	-0,08451 to 0,3461	0,1317 to 0,5213	0,4041 to 0,7035	0,7189 to 0,8743	-0,1485 to 0,2877	-0,2284 to 0,2100	-0,07529 to 0,3542	0,08957 to 0,4896	0,2117 to 0,5788	0,3522 to 0,6716	0,9997 to 0,9999	-0,1345 to 0,3008	-0,06329 to 0,3647	-0,05238 to 0,3742	0,07338 to 0,4771	0,1949 to 0,5670	0,3924 to 0,6964	0,7062 to 0,8681	-0,3585 to 0,07044	-0,3509 to 0,07905	-0,3104 to 0,1240	-0,1379 to 0,2976	-0,04941 to 0,3767	0,3548 to 0,6732	0,4583 to 0,7356	-0,2370 to 0,2331	-0,3550 to 0,1074
Tcell PDL1lo -75 µm	-0,2781 to 0,09544	-0,4245 to -0,07164	-0,2087 to 0,1680	-0,3905 to -0,03103	-0,1815 to 0,1953	-0,3108 to 0,2794	-0,2238 to 0,1525	-0,4603 to 0,1557	-0,2341 to 0,1419	-0,3897 to 0,6987	-0,05170 to 0,3182	-0,2575 to 0,1174	0,08060 to 0,4318	-0,1781 to 0,1987	-0,2386 to 0,1372	-0,3335 to 0,03459	-0,1999 to 0,1785	-0,04877 to 0,3303	-0,1939 to 0,2320	0,2165 to 0,5380	-0,1631 to 0,2135	-0,3239 to 0,04529	-0,2898 to 0,08285	-0,1610 to 0,2172	-0,1110 to 0,2734	-0,04546 to 0,3689	0,02443 to 0,3908	-0,06820 to 0,3095	-0,1657 to 0,2176	-0,1345 to 0,2478	-0,1207 to 0,2626	-0,1302 to 0,2623	-0,08994 to 0,3389	0,6093 to 0,7966	0,1176 to 0,4618	-0,09912 to 0,2747	-0,2335 to 0,1425	-0,1550 to 0,2230	-0,1700 to 0,2169	-0,07198 to 0,3457	0,1519 to 0,4888	0,03907 to 0,3973	-0,1776 to 0,1992	-0,3308 to 0,03759	-0,2069 to 0,1714	-0,1568 to 0,2297	-0,07376 to 0,3442	-0,02669 to 0,3672	-0,2101 to 0,1960
Tcell PDL1lo -25 µm	-0,2453 to 0,1302	-0,4823 to -0,1436	-0,1961 to 0,1807	-0,4525 to -0,1061	-0,1811 to 0,1957	-0,4413 to 0,1337	-0,1921 to 0,1846	-0,1759 to 0,4438	-0,1820 to 0,1948	-0,5821 to 0,5446	-0,1135 to 0,2611	-0,1238 to 0,2514	-0,1784 to 0,1983	0,1890 to 0,5173	0,07666 to 0,4286	-0,002702 to 0,3615	-0,05659 to 0,3153	-0,02426 to 0,3520	-0,1741 to 0,2513	-0,1306 to 0,2450	0,1105 to 0,4561	0,08152 to 0,4326	-0,01822 to 0,3480	0,05422 to 0,4114	-0,04605 to 0,3327	0,04264 to 0,4425	-0,2098 to 0,1737	-0,1035 to 0,2771	-0,1638 to 0,2195	0,05098 to 0,4131	0,01027 to 0,3803	-0,05405 to 0,3324	0,01556 to 0,4289	0,1587 to 0,4941	0,7606 to 0,8807	0,5453 to 0,7586	0,1302 to 0,4718	0,1192 to 0,4644	-0,1020 to 0,2818	0,001132 to 0,4085	-0,2818 to 0,09141	-0,1828 to 0,1940	-0,009127 to 0,3559	-0,01115 to 0,3542	0,08878 to 0,4399	0,06611 to 0,4286	-0,06673 to 0,3504	-0,1885 to 0,2176	-0,04222 to 0,3537
Tcell PDL1lo 25 µm	-0,3032 to 0,06825	-0,4193 to -0,06545	-0,1996 to 0,1772	-0,4038 to -0,04685	-0,1944 to 0,1824	-0,5269 to 0,02261	-0,2268 to 0,1494	-0,3161 to 0,3161	-0,2569 to 0,1180	-0,5599 to 0,5674	-0,05001 to 0,3197	-0,07514 to 0,2969	-0,1800 to 0,1967	0,2622 to 0,5715	0,3479 to 0,6318	0,3231 to 0,6147	0,1418 to 0,4821	-0,03950 to 0,3386	-0,1985 to 0,2275	-0,1986 to 0,1781	0,1276 to 0,4697	0,4195 to 0,6796	0,3629 to 0,6420	0,2354 to 0,5532	0,06290 to 0,4260	0,009719 to 0,4156	-0,2338 to 0,1490	-0,2412 to 0,1414	-0,02169 to 0,3511	0,3057 to 0,6070	0,1937 to 0,5273	0,02387 to 0,3999	-0,005704 to 0,4114	-0,05965 to 0,3110	0,5422 to 0,7568	0,9363 to 0,9698	0,6190 to 0,8022	0,3533 to 0,6365	0,06765 to 0,4299	-0,02711 to 0,3847	-0,4057 to -0,04902	-0,3365 to 0,03119	-0,09975 to 0,2741	0,2847 to 0,5877	0,2310 to 0,5499	0,002894 to 0,3756	-0,1868 to 0,2390	-0,1206 to 0,2828	0,07991 to 0,4558
Tcell PDL1lo 75 µm	-0,2990 to 0,07284	-0,3545 to 0,01072	-0,2228 to 0,1535	-0,3147 to 0,05555	-0,2231 to 0,1532	-0,5943 to -0,07567	-0,1934 to 0,1834	-0,3689 to 0,2614	-0,2313 to 0,1447	-0,6468 to 0,4672	-0,09751 to 0,2762	-0,07244 to 0,2993	-0,2878 to 0,08500	0,04951 to 0,4061	0,2634 to 0,5724	0,5649 to 0,7704	0,3065 to 0,6042	0,1131 to 0,4665	-0,2206 to 0,2054	-0,2664 to 0,1080	-0,04364 to 0,3254	0,2390 to 0,5546	0,7776 to 0,8897	0,4955 to 0,7289	0,2503 to 0,5701	0,1254 to 0,5071	-0,1644 to 0,2188	-0,3642 to 0,006651	-0,06025 to 0,3167	0,5541 to 0,7668	0,3762 to 0,6560	0,1400 to 0,4934	0,09358 to 0,4906	-0,1942 to 0,1826	0,1405 to 0,4799	0,5640 to 0,7699	0,9788 to 0,9901	0,5765 to 0,7780	0,2589 to 0,5763	0,07447 to 0,4678	-0,4190 to -0,06499	-0,2680 to 0,1062	-0,2801 to 0,09324	0,4392 to 0,6924	0,3315 to 0,6216	0,08224 to 0,4418	-0,1027 to 0,3182	-0,2199 to 0,1861	-0,1095 to 0,2931
Tcell PDL1lo 125 µm	-0,2467 to 0,1305	-0,4313 to -0,07822	-0,2629 to 0,1133	-0,3333 to 0,03648	-0,2482 to 0,1288	-0,4199 to 0,1595	-0,1792 to 0,1992	-0,4601 to 0,1560	-0,2179 to 0,1602	-0,5636 to 0,5636	-0,08373 to 0,2905	-0,01941 to 0,3484	-0,3588 to 0,007515	-0,09725 to 0,2780	0,08760 to 0,4389	0,4064 to 0,6720	0,5698 to 0,7740	0,2791 to 0,5907	-0,09829 to 0,3222	-0,2851 to 0,08962	-0,1681 to 0,2102	-0,02750 to 0,3413	0,4691 to 0,7124	0,8457 to 0,9252	0,5054 to 0,7391	0,2974 to 0,6287	-0,2264 to 0,1584	-0,4064 to -0,04109	-0,08673 to 0,2942	0,4063 to 0,6758	0,6266 to 0,8096	0,3178 to 0,6223	0,2075 to 0,5741	-0,1747 to 0,2037	0,07135 to 0,4256	0,3113 to 0,6076	0,5742 to 0,7766	0,9949 to 0,9976	0,5311 to 0,7547	0,2476 to 0,5951	-0,3159 to 0,05591	-0,1866 to 0,1919	-0,2260 to 0,1519	0,3103 to 0,6069	0,6128 to 0,7992	0,2021 to 0,5348	0,01067 to 0,4164	-0,2565 to 0,1506	-0,1599 to 0,2476
Tcell PDL1lo 175 µm	-0,3043 to 0,07760	-0,2925 to 0,09041	-0,2622 to 0,1229	-0,1785 to 0,2085	-0,2506 to 0,1351	-0,2636 to 0,3389	-0,2948 to 0,08792	-0,3757 to 0,2622	-0,3354 to 0,04311	-0,1363 to 0,8141	-0,07801 to 0,3039	-0,1105 to 0,2739	-0,4514 to -0,09416	-0,2764 to 0,1078	-0,1114 to 0,2730	0,1571 to 0,5008	0,4803 to 0,7237	0,4602 to 0,7112	-0,08494 to 0,3342	-0,3073 to 0,07430	-0,2913 to 0,09172	-0,1987 to 0,1883	0,1455 to 0,4919	0,5223 to 0,7494	0,8353 to 0,9213	0,5422 to 0,7778	-0,1907 to 0,2036	-0,4168 to -0,04416	-0,03058 to 0,3531	0,2138 to 0,5488	0,4326 to 0,6976	0,6005 to 0,7982	0,3978 to 0,6984	-0,1691 to 0,2177	-0,1418 to 0,2442	0,02647 to 0,3956	0,2396 to 0,5624	0,5279 to 0,7527	0,9997 to 0,9998	0,5564 to 0,7857	-0,3105 to 0,07078	-0,2864 to 0,09705	-0,2856 to 0,09792	0,07470 to 0,4356	0,5201 to 0,7480	0,3880 to 0,6649	0,1321 to 0,5121	-0,3304 to 0,08191	-0,3162 to 0,09772
Tcell PDL1lo 225 µm	-0,2151 to 0,2110	-0,4086 to -0,001209	-0,3055 to 0,1166	-0,3173 to 0,1037	-0,3010 to 0,1214	-0,3913 to 0,2914	-0,3220 to 0,09843	-0,3900 to 0,3253	-0,3418 to 0,07644		-0,1770 to 0,2485	-0,06092 to 0,3555	-0,3461 to 0,07155	-0,3054 to 0,1167	-0,1984 to 0,2276	-0,02879 to 0,3833	0,1202 to 0,5031	0,3704 to 0,6759	0,03680 to 0,4378	-0,2719 to 0,1525	-0,2838 to 0,1399	-0,2852 to 0,1385	-0,02239 to 0,3887	0,2072 to 0,5669	0,5359 to 0,7743	0,9315 to 0,9706	-0,1996 to 0,2361	-0,2522 to 0,1831	-0,08119 to 0,3466	0,05180 to 0,4580	0,2199 to 0,5827	0,5362 to 0,7786	0,7059 to 0,8672	-0,1176 to 0,3045	-0,08543 to 0,3338	-0,07603 to 0,3421	0,05023 to 0,4486	0,2473 to 0,5949	0,5520 to 0,7833	1,000 to 1,000	-0,3402 to 0,07826	-0,3088 to 0,1130	-0,2736 to 0,1508	-0,05118 to 0,3640	0,07529 to 0,4685	0,5151 to 0,7626	0,3117 to 0,6382	-0,2158 to 0,2419	-0,4032 to 0,03855
SC/HNSCC PDL1lo -75 µm	-0,1919 to 0,1832	-0,3526 to 0,01120	-0,2613 to 0,1116	-0,3437 to 0,02142	-0,2496 to 0,1240	-0,2889 to 0,3014	-0,2456 to 0,1282	-0,4654 to 0,1494	-0,2274 to 0,1471	-0,4396 to 0,6665	-0,3176 to 0,05063	-0,2860 to 0,08521	0,08195 to 0,4315	-0,4319 to -0,08241	-0,3923 to -0,03483	-0,3658 to -0,003914	-0,2973 to 0,07464	-0,1981 to 0,1872	-0,3103 to 0,1113	0,07505 to 0,4259	-0,3380 to 0,02781	-0,4021 to -0,04642	-0,4009 to -0,04507	-0,2941 to 0,07812	-0,2193 to 0,1657	-0,2613 to 0,1637	0,03917 to 0,4018	-0,3368 to 0,03604	-0,3054 to 0,07099	-0,3613 to 0,008146	-0,3113 to 0,06627	-0,2701 to 0,1201	-0,2927 to 0,1405	-0,03768 to 0,3307	-0,3715 to -0,008789	-0,4095 to -0,05360	-0,4197 to -0,06591	-0,2822 to 0,09268	-0,2642 to 0,1208	-0,2815 to 0,1424	0,8370 to 0,9202	0,4293 to 0,6851	-0,02791 to 0,3379	-0,2982 to 0,07197	-0,3368 to 0,03090	-0,3308 to 0,04640	-0,2859 to 0,1377	-0,1860 to 0,2181	-0,4581 to -0,08493
SC/HNSCC PDL1lo -25 µm	-0,3156 to 0,05282	-0,4042 to -0,04899	-0,1395 to 0,2347	-0,3120 to 0,05683	-0,1199 to 0,2536	-0,2345 to 0,3535	-0,1300 to 0,2439	-0,4979 to 0,1078	-0,1347 to 0,2394	-0,4117 to 0,6850	-0,3403 to 0,02526	-0,2520 to 0,1216	-0,2009 to 0,1742	-0,4474 to -0,1015	-0,2182 to 0,1566	-0,1793 to 0,1959	-0,1880 to 0,1888	-0,1347 to 0,2493	-0,2526 to 0,1728	-0,1776 to 0,1975	-0,4193 to -0,06709	-0,3809 to -0,02144	-0,2299 to 0,1445	-0,1415 to 0,2344	-0,1574 to 0,2274	-0,1529 to 0,2715	-0,08262 to 0,2947	-0,1622 to 0,2193	-0,2482 to 0,1323	-0,1891 to 0,1927	-0,2686 to 0,1125	-0,2047 to 0,1878	-0,2547 to 0,1806	-0,2138 to 0,1627	-0,3888 to -0,02907	-0,3652 to -0,001567	-0,2861 to 0,08685	-0,1425 to 0,2351	-0,2079 to 0,1790	-0,2095 to 0,2165	0,3755 to 0,6495	0,7074 to 0,8515	0,2087 to 0,5310	-0,1585 to 0,2163	-0,1705 to 0,2062	-0,1585 to 0,2263	-0,1691 to 0,2561	-0,4265 to -0,04584	-0,6640 to -0,3715
SC/HNSCC PDL1lo 25 µm	-0,2318 to 0,1426	-0,3489 to 0,01544	-0,08831 to 0,2832	-0,3050 to 0,06451	-0,08161 to 0,2894	-0,08089 to 0,4834	-0,1174 to 0,2559	-0,3009 to 0,3312	-0,03391 to 0,3326	-0,7868 to 0,2100	-0,3933 to -0,03608	-0,2557 to 0,1176	-0,2971 to 0,07324	-0,3116 to 0,05732	-0,1177 to 0,2556	-0,2136 to 0,1613	-0,1977 to 0,1790	-0,3261 to 0,05168	-0,2136 to 0,2124	-0,3726 to -0,01177	-0,3094 to 0,05969	-0,1687 to 0,2063	-0,2675 to 0,1051	-0,2321 to 0,1439	-0,2353 to 0,1493	-0,2323 to 0,1936	-0,2068 to 0,1749	-0,01945 to 0,3515	0,07161 to 0,4287	-0,1650 to 0,2166	-0,2689 to 0,1122	-0,1956 to 0,1969	-0,2710 to 0,1635	-0,3248 to 0,04434	-0,1670 to 0,2097	-0,1480 to 0,2281	-0,2817 to 0,09158	-0,1995 to 0,1789	-0,2434 to 0,1426	-0,2364 to 0,1894	-0,08924 to 0,2823	0,1651 to 0,4977	0,9384 to 0,9707	-0,02522 to 0,3403	-0,1263 to 0,2490	-0,2685 to 0,1144	-0,2763 to 0,1479	-0,4390 to -0,06112	-0,4695 to -0,09928
SC/HNSCC PDL1lo 75 µm	-0,3443 to 0,02069	-0,2359 to 0,1383	-0,2639 to 0,1089	-0,2473 to 0,1265	-0,2733 to 0,09894	-0,4428 to 0,1319	-0,1735 to 0,2016	-0,5679 to 0,01023	-0,1378 to 0,2364	-0,6402 to 0,4760	-0,1493 to 0,2253	-0,01443 to 0,3498	-0,3292 to 0,03769	-0,1116 to 0,2613	0,07896 to 0,4291	0,2822 to 0,5848	0,09093 to 0,4402	-0,08218 to 0,2984	-0,1468 to 0,2773	-0,3423 to 0,02297	-0,1428 to 0,2316	0,1507 to 0,4865	0,4773 to 0,7159	0,2945 to 0,5946	-0,004216 to 0,3679	-0,02783 to 0,3841	-0,1748 to 0,2069	-0,2656 to 0,1140	0,09145 to 0,4449	0,3368 to 0,6273	0,1982 to 0,5293	0,01200 to 0,3882	-0,1200 to 0,3117	-0,3907 to -0,03124	-0,05895 to 0,3116	0,2648 to 0,5734	0,4638 to 0,7082	0,3404 to 0,6277	0,08454 to 0,4436	-0,03922 to 0,3743	-0,3605 to 0,002143	-0,2661 to 0,1066	-0,07993 to 0,2909	0,9422 to 0,9725	0,3357 to 0,6234	-0,03716 to 0,3390	-0,2557 to 0,1696	-0,3277 to 0,06942	-0,2458 to 0,1575
SC/HNSCC PDL1lo 125 µm	-0,4216 to -0,06819	-0,3564 to 0,008597	-0,2789 to 0,09460	-0,2700 to 0,1041	-0,2636 to 0,1109	-0,3288 to 0,2607	-0,2237 to 0,1526	-0,3944 to 0,2333	-0,2340 to 0,1419	-0,5687 to 0,5585	-0,05909 to 0,3115	-0,06604 to 0,3052	-0,3808 to -0,01959	-0,1082 to 0,2662	-0,01202 to 0,3534	0,2550 to 0,5663	0,4735 to 0,7143	0,2398 to 0,5613	-0,1327 to 0,2906	-0,3008 to 0,07087	-0,1808 to 0,1960	-0,1162 to 0,2586	0,2136 to 0,5358	0,5276 to 0,7479	0,3550 to 0,6419	0,1050 to 0,4915	-0,3069 to 0,07115	-0,3495 to 0,02345	0,06935 to 0,4283	0,3687 to 0,6500	0,4346 to 0,6931	0,2248 to 0,5556	-0,03083 to 0,3903	-0,2222 to 0,1559	0,03244 to 0,3931	0,1819 to 0,5131	0,2986 to 0,5987	0,5731 to 0,7760	0,4759 to 0,7210	0,07223 to 0,4661	-0,3861 to -0,02587	-0,2119 to 0,1647	-0,1349 to 0,2408	0,3277 to 0,6179	0,9719 to 0,9868	0,2028 to 0,5340	-0,02675 to 0,3850	-0,2671 to 0,1373	-0,2035 to 0,2027
SC/HNSCC PDL1lo 175 µm	-0,2485 to 0,1355	-0,3810 to -0,01105	-0,2589 to 0,1246	-0,2946 to 0,08629	-0,2565 to 0,1271	-0,2696 to 0,3331	-0,3099 to 0,06966	-0,4450 to 0,1830	-0,2828 to 0,09909		-0,05442 to 0,3236	-0,1455 to 0,2389	-0,3691 to 0,002833	-0,2424 to 0,1419	-0,1347 to 0,2493	0,008906 to 0,3791	0,1701 to 0,5094	0,4781 to 0,7214	-0,2719 to 0,1525	-0,2877 to 0,09386	-0,2656 to 0,1175	-0,3236 to 0,05441	-0,05102 to 0,3267	0,1649 to 0,5055	0,4218 to 0,6858	0,5420 to 0,7778	-0,2728 to 0,1173	-0,2175 to 0,1748	-0,1248 to 0,2657	0,03792 to 0,4100	0,1249 to 0,4802	0,4633 to 0,7159	0,3565 to 0,6728	-0,1773 to 0,2097	-0,03096 to 0,3461	-0,03819 to 0,3397	0,06525 to 0,4279	0,1919 to 0,5273	0,3803 to 0,6598	0,5151 to 0,7626	-0,3815 to -0,01161	-0,2484 to 0,1356	-0,3247 to 0,05319	-0,04524 to 0,3318	0,1968 to 0,5296	1,000 to 1,000	0,1845 to 0,5507	-0,2989 to 0,1142	-0,4000 to -0,0005303
SC/HNSCC PDL1lo 225 µm	-0,1936 to 0,2323	-0,4109 to -0,004052	-0,2401 to 0,1857	-0,3320 to 0,08740	-0,2367 to 0,1891	-0,4728 to 0,1972	-0,1881 to 0,2377	-0,1856 to 0,5092	-0,2782 to 0,1459		-0,1875 to 0,2382	-0,05514 to 0,3605	-0,3929 to 0,01743	-0,3107 to 0,1109	-0,2880 to 0,1354	-0,1084 to 0,3130	-0,01906 to 0,3915	0,2626 to 0,6054	0,05341 to 0,4512	-0,3984 to 0,01092	-0,4283 to -0,02517	-0,4286 to -0,02550	-0,1791 to 0,2464	-0,02556 to 0,3860	0,1328 to 0,5126	0,3166 to 0,6414	-0,2711 to 0,1634	-0,2055 to 0,2303	-0,2550 to 0,1803	-0,08488 to 0,3434	-0,05529 to 0,3693	-0,1044 to 0,3259	0,4668 to 0,7393	-0,1561 to 0,2686	-0,1218 to 0,3007	-0,2298 to 0,1961	-0,1052 to 0,3159	0,005326 to 0,4120	0,1288 to 0,5096	0,3117 to 0,6382	-0,3447 to 0,07313	-0,2335 to 0,1924	-0,3067 to 0,1153	-0,2647 to 0,1601	-0,04081 to 0,3730	0,1845 to 0,5507	1,000 to 1,000	-0,3479 to 0,1026	-0,2755 to 0,1812
Tcell PD1hi -75 µm	-0,1461 to 0,2300	-0,3111 to 0,05954	-0,1941 to 0,1827	-0,2887 to 0,08404	-0,1751 to 0,2016	-0,2370 to 0,3512	-0,3301 to 0,03842	-0,3877 to 0,2408	-0,3022 to 0,06930	-0,4926 to 0,6271	0,08465 to 0,4351	-0,2621 to 0,1125	0,3316 to 0,6206	0,05024 to 0,4067	-0,2856 to 0,08740	-0,4047 to -0,04781	-0,3417 to 0,02709	-0,2290 to 0,1575	-0,3041 to 0,1181	0,5090 to 0,7364	0,1963 to 0,5228	-0,1300 to 0,2455	-0,3253 to 0,04379	-0,2423 to 0,1351	-0,2046 to 0,1824	-0,1496 to 0,2747	0,1184 to 0,4679	-0,04227 to 0,3329	-0,2673 to 0,1139	-0,2705 to 0,1105	-0,1998 to 0,1854	-0,1823 to 0,2120	-0,1870 to 0,2484	0,8635 to 0,9339	0,3866 to 0,6579	0,06151 to 0,4161	-0,2004 to 0,1763	-0,2233 to 0,1546	-0,2433 to 0,1427	-0,1436 to 0,2804	0,09145 to 0,4407	-0,09761 to 0,2761	-0,2957 to 0,07643	-0,4505 to -0,1036	-0,3006 to 0,07274	-0,1941 to 0,1929	-0,1719 to 0,2534	0,3526 to 0,6529	0,1783 to 0,5314
Tcell PD1hi -25 µm	-0,1580 to 0,2185	-0,3605 to 0,003840	-0,1148 to 0,2600	-0,3838 to -0,02317	-0,1050 to 0,2692	-0,4271 to 0,1510	-0,3315 to 0,03685	-0,05731 to 0,5351	-0,2209 to 0,1555	-0,4069 to 0,6881	0,02342 to 0,3840	-0,1512 to 0,2251	0,05236 to 0,4085	0,3636 to 0,6425	-0,01046 to 0,3548	-0,1476 to 0,2285	-0,1882 to 0,1902	-0,1153 to 0,2693	-0,2643 to 0,1605	0,1316 to 0,4728	0,4037 to 0,6693	0,1889 to 0,5172	-0,07805 to 0,2942	-0,04282 to 0,3277	-0,1335 to 0,2521	-0,1258 to 0,2970	-0,03116 to 0,3427	-0,1179 to 0,2635	-0,2607 to 0,1209	-0,07431 to 0,3040	-0,1157 to 0,2673	-0,2175 to 0,1767	-0,1027 to 0,3274	0,4215 to 0,6809	0,9325 to 0,9679	0,5783 to 0,7784	0,1264 to 0,4687	0,03453 to 0,3949	-0,1802 to 0,2068	-0,1316 to 0,2916	-0,2428 to 0,1328	-0,2259 to 0,1504	-0,1740 to 0,2027	-0,1314 to 0,2442	-0,03454 to 0,3351	-0,09390 to 0,2893	-0,1120 to 0,3097	0,1417 to 0,5039	0,3806 to 0,6710
Tcell PD1hi 25 µm	-0,1895 to 0,1873	-0,3248 to 0,04435	-0,1285 to 0,2469	-0,3487 to 0,01736	-0,1225 to 0,2527	-0,4555 to 0,1163	-0,3409 to 0,02619	-0,3439 to 0,2879	-0,3221 to 0,04738	-0,6035 to 0,5209	0,05584 to 0,4114	-0,1649 to 0,2117	0,03213 to 0,3914	0,4054 to 0,6704	0,2717 to 0,5784	0,1027 to 0,4497	-0,05611 to 0,3157	-0,07442 to 0,3072	-0,2470 to 0,1786	-0,03710 to 0,3312	0,2190 to 0,5399	0,3857 to 0,6573	0,2016 to 0,5268	0,09257 to 0,4430	-0,03702 to 0,3408	-0,1184 to 0,3038	-0,1411 to 0,2415	-0,2280 to 0,1550	-0,1962 to 0,1873	0,1136 to 0,4641	0,05122 to 0,4148	-0,09841 to 0,2921	-0,07061 to 0,3560	0,1749 to 0,5066	0,6802 to 0,8369	0,8653 to 0,9348	0,4662 to 0,7097	0,1952 to 0,5233	-0,07096 to 0,3103	-0,1282 to 0,2948	-0,3454 to 0,02111	-0,3507 to 0,01514	-0,1944 to 0,1824	0,07166 to 0,4245	0,05763 to 0,4143	-0,06872 to 0,3124	-0,1919 to 0,2340	0,03105 to 0,4161	0,3087 to 0,6237
Tcell PD1hi 75 µm	-0,2089 to 0,1677	-0,3197 to 0,04995	-0,1899 to 0,1869	-0,3048 to 0,06647	-0,1939 to 0,1829	-0,5625 to -0,02799	-0,2674 to 0,1068	-0,3658 to 0,2647	-0,2902 to 0,08239	-0,6301 to 0,4889	0,01532 to 0,3771	-0,1438 to 0,2322	-0,1691 to 0,2075	0,1593 to 0,4945	0,2733 to 0,5796	0,4688 to 0,7114	0,1499 to 0,4885	0,08726 to 0,4458	-0,2490 to 0,1765	-0,1842 to 0,1926	0,004636 to 0,3679	0,2986 to 0,5976	0,6890 to 0,8418	0,3594 to 0,6407	0,1304 to 0,4801	0,03816 to 0,4389	-0,09934 to 0,2809	-0,3309 to 0,04446	-0,1620 to 0,2212	0,4299 to 0,6901	0,2609 to 0,5765	0,03822 to 0,4119	0,03266 to 0,4428	-0,07404 to 0,2979	0,2434 to 0,5578	0,6219 to 0,8039	0,9025 to 0,9533	0,4370 to 0,6919	0,1053 to 0,4603	-0,003106 to 0,4050	-0,4016 to -0,04417	-0,2915 to 0,08100	-0,3688 to -0,005674	0,3092 to 0,6050	0,1847 to 0,5153	0,02653 to 0,3957	-0,08338 to 0,3356	-0,1071 to 0,2953	0,03630 to 0,4204
Tcell PD1hi 125 µm	-0,1653 to 0,2129	-0,4109 to -0,05356	-0,2469 to 0,1302	-0,3643 to 0,001200	-0,2369 to 0,1407	-0,4967 to 0,06339	-0,1801 to 0,1983	-0,3634 to 0,2673	-0,1981 to 0,1803	-0,5216 to 0,6029	-0,1409 to 0,2366	-0,05391 to 0,3177	-0,3308 to 0,03926	-0,04448 to 0,3262	0,1369 to 0,4783	0,3503 to 0,6345	0,4905 to 0,7258	0,3204 to 0,6195	-0,1255 to 0,2973	-0,2885 to 0,08592	-0,1342 to 0,2431	0,04609 to 0,4046	0,4884 to 0,7245	0,7512 to 0,8761	0,4666 to 0,7152	0,2730 to 0,6124	-0,2543 to 0,1295	-0,3649 to 0,007622	-0,09446 to 0,2871	0,3376 to 0,6301	0,5644 to 0,7737	0,2601 to 0,5822	0,1776 to 0,5529	-0,1444 to 0,2332	0,1357 to 0,4774	0,3382 to 0,6262	0,5611 to 0,7689	0,8264 to 0,9154	0,4040 to 0,6753	0,2295 to 0,5826	-0,3432 to 0,02539	-0,2722 to 0,1034	-0,3269 to 0,04366	0,1748 to 0,5077	0,3893 to 0,6607	0,2004 to 0,5336	0,001780 to 0,4090	-0,2319 to 0,1760	-0,1279 to 0,2779
Tcell PD1hi 175 µm	-0,2656 to 0,1193	-0,3322 to 0,04664	-0,2440 to 0,1420	-0,2420 to 0,1441	-0,2315 to 0,1549	-0,3323 to 0,2705	-0,3110 to 0,07020	-0,3749 to 0,2630	-0,3406 to 0,03723		-0,09032 to 0,2926	-0,1893 to 0,1978	-0,3912 to -0,02124	-0,2287 to 0,1578	-0,05217 to 0,3273	0,1620 to 0,5046	0,3887 to 0,6653	0,5340 to 0,7564	-0,06004 to 0,3562	-0,2479 to 0,1379	-0,2993 to 0,08309	-0,1699 to 0,2170	0,1577 to 0,5013	0,4589 to 0,7104	0,8126 to 0,9098	0,6197 to 0,8201	-0,1471 to 0,2463	-0,3377 to 0,04810	-0,01871 to 0,3635	0,2267 to 0,5582	0,3742 to 0,6600	0,6824 to 0,8435	0,4431 to 0,7254	-0,06988 to 0,3113	-0,03735 to 0,3405	0,06837 to 0,4305	0,2328 to 0,5575	0,4548 to 0,7078	0,7435 to 0,8741	0,5703 to 0,7934	-0,2954 to 0,08734	-0,2450 to 0,1410	-0,3137 to 0,06723	-0,05868 to 0,3214	0,3256 to 0,6230	0,4979 to 0,7345	0,1643 to 0,5360	-0,2801 to 0,1367	-0,3478 to 0,06238
Tcell PD1hi 225 µm	-0,1085 to 0,3129	-0,3460 to 0,07173	-0,2819 to 0,1420	-0,2784 to 0,1457	-0,2782 to 0,1459	-0,5025 to 0,1595	-0,3556 to 0,06080	-0,1856 to 0,5092	-0,3285 to 0,09129		-0,1557 to 0,2689	-0,05954 to 0,3567	-0,2825 to 0,1413	-0,2774 to 0,1467	-0,2153 to 0,2107	-0,1132 to 0,3086	0,03289 to 0,4346	0,1956 to 0,5586	0,07029 to 0,4645	-0,3029 to 0,1194	-0,3332 to 0,08605	-0,2819 to 0,1420	-0,06372 to 0,3530	0,1436 to 0,5207	0,4032 to 0,6964	0,7325 to 0,8780	-0,1761 to 0,2590	-0,2784 to 0,1558	-0,05947 to 0,3657	0,04706 to 0,4543	0,1917 to 0,5629	0,3887 to 0,6928	0,8165 to 0,9200	-0,1118 to 0,3099	-0,05079 to 0,3643	-0,04433 to 0,3699	0,05334 to 0,4511	0,1862 to 0,5519	0,4480 to 0,7235	0,8456 to 0,9320	-0,3346 to 0,08445	-0,3736 to 0,04004	-0,2420 to 0,1837	-0,08339 to 0,3356	-0,02525 to 0,3863	0,2724 to 0,6120	0,3496 to 0,6627	-0,1486 to 0,3062	-0,3124 to 0,1418
Tcell PD1lo -75 µm	-0,2495 to 0,1258	-0,4338 to -0,08305	-0,3102 to 0,06046	-0,4467 to -0,09891	-0,2782 to 0,09538	-0,3593 to 0,2283	-0,2338 to 0,1421	-0,4945 to 0,1123	-0,2102 to 0,1664	-0,1121 to 0,8222	-0,08973 to 0,2834	-0,04610 to 0,3232	0,1914 to 0,5191	-0,1332 to 0,2424	-0,2801 to 0,09325	-0,2180 to 0,1584	-0,1398 to 0,2377	-0,05816 to 0,3219	-0,1793 to 0,2463	0,3655 to 0,6438	0,02183 to 0,3827	-0,1697 to 0,2069	-0,2207 to 0,1557	-0,1850 to 0,1935	-0,03438 to 0,3431	-0,07845 to 0,3400	0,06063 to 0,4211	-0,05763 to 0,3191	-0,09447 to 0,2854	-0,1754 to 0,2080	-0,1018 to 0,2803	-0,06311 to 0,3243	-0,1304 to 0,3021	0,6527 to 0,8215	0,2396 to 0,5551	0,02771 to 0,3877	-0,1082 to 0,2661	-0,1374 to 0,2400	-0,1225 to 0,2626	-0,09728 to 0,3231	0,1291 to 0,4709	-0,07973 to 0,2926	-0,1535 to 0,2228	-0,2004 to 0,1764	-0,1598 to 0,2183	-0,1786 to 0,2084	-0,2304 to 0,1955	0,3043 to 0,6207	-0,005959 to 0,3850
Tcell PD1lo -25 µm	-0,2200 to 0,1564	-0,5091 to -0,1783	-0,2657 to 0,1087	-0,5002 to -0,1667	-0,2480 to 0,1274	-0,4039 to 0,1782	-0,1431 to 0,2329	-0,2915 to 0,3403	-0,1555 to 0,2209	-0,3096 to 0,7425	-0,1528 to 0,2235	-0,04493 to 0,3242	-0,1254 to 0,2499	0,1591 to 0,4944	-0,05451 to 0,3156	-0,04727 to 0,3222	-0,07842 to 0,2954	-0,008713 to 0,3656	-0,2754 to 0,1489	-0,01798 to 0,3482	0,2586 to 0,5689	0,1259 to 0,4683	-0,06507 to 0,3061	-0,02837 to 0,3405	-0,01149 to 0,3631	0,007292 to 0,4136	-0,1374 to 0,2450	-0,02125 to 0,3514	-0,09195 to 0,2878	-0,01665 to 0,3555	-0,01705 to 0,3567	-0,04672 to 0,3389	-0,04208 to 0,3807	0,2463 to 0,5600	0,7699 to 0,8856	0,5285 to 0,7485	0,1478 to 0,4855	0,06127 to 0,4173	-0,06610 to 0,3147	-0,03304 to 0,3796	-0,2729 to 0,1010	-0,2333 to 0,1427	0,01972 to 0,3809	0,03766 to 0,3961	0,09911 to 0,4482	0,06556 to 0,4282	-0,1334 to 0,2899	0,04799 to 0,4300	0,1602 to 0,5179
Tcell PD1lo 25 µm	-0,3334 to 0,03471	-0,4451 to -0,09693	-0,2556 to 0,1193	-0,4377 to -0,08779	-0,2554 to 0,1196	-0,4695 to 0,09870	-0,1485 to 0,2277	-0,3903 to 0,2379	-0,2233 to 0,1530	-0,5636 to 0,5636	-0,1183 to 0,2566	0,003862 to 0,3672	-0,1990 to 0,1778	0,1475 to 0,4853	0,2498 to 0,5626	0,2704 to 0,5774	0,1395 to 0,4804	-0,04706 to 0,3318	-0,2069 to 0,2191	-0,1793 to 0,1974	0,1312 to 0,4726	0,4282 to 0,6853	0,3315 to 0,6205	0,1971 to 0,5247	0,06187 to 0,4251	0,03637 to 0,4374	-0,2257 to 0,1574	-0,2347 to 0,1481	0,04268 to 0,4062	0,2953 to 0,5997	0,1443 to 0,4896	0,02731 to 0,4027	-0,02797 to 0,3927	-0,06511 to 0,3060	0,4606 to 0,7061	0,8534 to 0,9289	0,5469 to 0,7596	0,2827 to 0,5874	0,07043 to 0,4321	-0,01669 to 0,3935	-0,3515 to 0,01423	-0,2774 to 0,09616	-0,02690 to 0,3403	0,3225 to 0,6143	0,2042 to 0,5300	-0,02106 to 0,3548	-0,2475 to 0,1781	-0,07307 to 0,3263	0,04178 to 0,4249
Tcell PD1lo 75 µm	-0,3234 to 0,04585	-0,3733 to -0,01087	-0,2259 to 0,1504	-0,3167 to 0,05338	-0,2281 to 0,1481	-0,5553 to -0,01761	-0,1380 to 0,2378	-0,3913 to 0,2368	-0,1972 to 0,1796	-0,5693 to 0,5579	-0,1511 to 0,2252	-0,02149 to 0,3451	-0,3347 to 0,03325	-0,02546 to 0,3416	0,2299 to 0,5480	0,5484 to 0,7605	0,3533 to 0,6365	0,1031 to 0,4586	-0,2058 to 0,2202	-0,2849 to 0,08810	-0,06620 to 0,3050	0,2275 to 0,5462	0,7734 to 0,8875	0,5181 to 0,7428	0,2803 to 0,5915	0,1547 to 0,5289	-0,1954 to 0,1881	-0,3569 to 0,01502	-0,02873 to 0,3449	0,5864 to 0,7858	0,3853 to 0,6621	0,1583 to 0,5074	0,1027 to 0,4976	-0,2251 to 0,1512	0,07316 to 0,4257	0,5121 to 0,7384	0,9245 to 0,9641	0,5833 to 0,7820	0,2976 to 0,6036	0,09819 to 0,4863	-0,3922 to -0,03302	-0,2124 to 0,1642	-0,2150 to 0,1615	0,4594 to 0,7054	0,3600 to 0,6411	0,07780 to 0,4382	-0,1140 to 0,3078	-0,2357 to 0,1700	-0,1653 to 0,2403
Tcell PD1lo 125 µm	-0,2562 to 0,1204	-0,4206 to -0,06523	-0,2582 to 0,1184	-0,3110 to 0,06131	-0,2424 to 0,1349	-0,3690 to 0,2176	-0,1472 to 0,2306	-0,4829 to 0,1273	-0,1963 to 0,1822	-0,5082 to 0,6144	-0,08780 to 0,2868	-0,003244 to 0,3625	-0,3570 to 0,009573	-0,1337 to 0,2436	0,04739 to 0,4057	0,3748 to 0,6510	0,5830 to 0,7818	0,2834 to 0,5937	-0,09231 to 0,3276	-0,2724 to 0,1033	-0,1686 to 0,2097	-0,04657 to 0,3243	0,4454 to 0,6973	0,8421 to 0,9234	0,5260 to 0,7516	0,3123 to 0,6386	-0,2295 to 0,1552	-0,3907 to -0,02249	-0,07928 to 0,3011	0,4003 to 0,6719	0,6222 to 0,8071	0,3262 to 0,6281	0,2162 to 0,5802	-0,1603 to 0,2178	0,02508 to 0,3869	0,2542 to 0,5669	0,5329 to 0,7519	0,9729 to 0,9873	0,5586 to 0,7710	0,2625 to 0,6053	-0,2790 to 0,09621	-0,1410 to 0,2366	-0,1940 to 0,1845	0,2976 to 0,5979	0,6337 to 0,8113	0,2089 to 0,5399	0,01338 to 0,4187	-0,2559 to 0,1511	-0,1844 to 0,2237
Tcell PD1lo 175 µm	-0,3053 to 0,07653	-0,2905 to 0,09257	-0,2668 to 0,1180	-0,1753 to 0,2116	-0,2557 to 0,1298	-0,2593 to 0,3429	-0,2891 to 0,09409	-0,3766 to 0,2612	-0,3343 to 0,04434	-0,1363 to 0,8141	-0,08041 to 0,3017	-0,1083 to 0,2759	-0,4520 to -0,09494	-0,2795 to 0,1045	-0,1158 to 0,2689	0,1562 to 0,5002	0,4787 to 0,7227	0,4669 to 0,7153	-0,08766 to 0,3318	-0,3072 to 0,07440	-0,2893 to 0,09392	-0,1987 to 0,1883	0,1442 to 0,4908	0,5199 to 0,7479	0,8319 to 0,9196	0,5429 to 0,7783	-0,1907 to 0,2036	-0,4159 to -0,04312	-0,03833 to 0,3463	0,2054 to 0,5427	0,4287 to 0,6951	0,5858 to 0,7898	0,3927 to 0,6952	-0,1771 to 0,2098	-0,1497 to 0,2366	0,01835 to 0,3888	0,2353 to 0,5593	0,5254 to 0,7512	0,9990 to 0,9996	0,5579 to 0,7866	-0,3085 to 0,07295	-0,2815 to 0,1023	-0,2847 to 0,09891	0,07812 to 0,4384	0,5228 to 0,7497	0,3859 to 0,6635	0,1255 to 0,5071	-0,3307 to 0,08161	-0,3165 to 0,09740
Tcell PD1lo 225 µm	-0,2601 to 0,1650	-0,4560 to -0,05949	-0,3568 to 0,05934	-0,3624 to 0,05299	-0,3527 to 0,06408	-0,3913 to 0,2914	-0,3048 to 0,1174	-0,3900 to 0,3253	-0,3353 to 0,08375		-0,1380 to 0,2856	-0,01567 to 0,3944	-0,3684 to 0,04607	-0,3252 to 0,09495	-0,1802 to 0,2454	0,01926 to 0,4235	0,1594 to 0,5324	0,4088 to 0,6997	0,05218 to 0,4502	-0,2797 to 0,1443	-0,2835 to 0,1402	-0,2486 to 0,1769	0,02809 to 0,4307	0,2533 to 0,5990	0,5873 to 0,8027	0,9974 to 0,9989	-0,1900 to 0,2456	-0,2304 to 0,2054	-0,05498 to 0,3696	0,09957 to 0,4952	0,2613 to 0,6110	0,5831 to 0,8041	0,7538 to 0,8906	-0,1089 to 0,3126	-0,05887 to 0,3573	-0,03149 to 0,3810	0,1062 to 0,4924	0,2974 to 0,6287	0,5377 to 0,7753	0,9342 to 0,9718	-0,3378 to 0,08094	-0,2709 to 0,1537	-0,2696 to 0,1550	-0,04697 to 0,3676	0,1096 to 0,4950	0,5572 to 0,7862	0,3369 to 0,6546	-0,2558 to 0,2016	-0,4452 to -0,01264
[truncated: 78 more columns]
