# Supplementary material for: Association between spatial distribution of leukocyte subsets and clinical presentation of head and neck squamous cell carcinoma
Source: Front Immunol. 2024 Jan 23;14:1240394. doi: 10.3389/fimmu.2023.1240394 (PMC10844964; doi:10.3389/fimmu.2023.1240394)
Supplement: Supplementary file 1 [file DataSheet_1.zip › Supplementary Tables 1-3.XLSX]

## Sheet: Suppl. Table 1
Suppl. Table 1 Clinical data to whole slides of tonsil, non-HPV-related and HPV-related oropharyngeal carcinomas.
The listed samples reflect the samples which were included in the measurements after optical quality control
number	Age at d	Sex	Diagnosis	Tissue/Tumor localization	T	T size [cm]	N	n(pos ln)	N (size)	N (site)	N (extracapsular)	M	G	L	V	Pn	R	p16	HPV type
1	19.2222	m	Recurrent acute tonsillitis	Control (Tonsil)
2	32.8389	m	Recurrent acute tonsillitis	Control (Tonsil)
3	19.1361	w	Recurrent acute tonsillitis	Control (Tonsil)
4	32.7639	w	Recurrent acute tonsillitis	Control (Tonsil)
5	24.4333	w	Recurrent acute tonsillitis	Control (Tonsil)
6	33.5556	w	Recurrent acute tonsillitis	Control (Tonsil)
7	21.8833	w	Recurrent acute tonsillitis	Control (Tonsil)
8	20.8611	w	Recurrent acute tonsillitis	Control (Tonsil)
9	21.3556	m	Recurrent acute tonsillitis	Control (Tonsil)
10	19.1583	w	Recurrent acute tonsillitis	Control (Tonsil)
11	25.4389	w	Recurrent acute tonsillitis	Control (Tonsil)
12	26.6306	w	Recurrent acute tonsillitis	Control (Tonsil)
13	39.4861	w	Recurrent acute tonsillitis	Control (Tonsil)
15	40.7361	w	Recurrent acute tonsillitis	Control (Tonsil)
16	41.0278	m	Recurrent acute tonsillitis	Control (Tonsil)
17	21.6472	m	Recurrent acute tonsillitis	Control (Tonsil)
18	19.3	w	Recurrent acute tonsillitis	Control (Tonsil)
19	18.1806	w	Recurrent acute tonsillitis	Control (Tonsil)
20	24.95	w	Recurrent acute tonsillitis	Control (Tonsil)
21	21.0667	w	Recurrent acute tonsillitis	Control (Tonsil)
22	19.4806	w	Recurrent acute tonsillitis	Control (Tonsil)
23	25.2611	w	Recurrent acute tonsillitis	Control (Tonsil)
24	34.6861	w	Recurrent acute tonsillitis	Control (Tonsil)
25	26.7333	m	Recurrent acute tonsillitis	Control (Tonsil)
26	22.8194	w	Recurrent acute tonsillitis	Control (Tonsil)
27	22.8028	w	Recurrent acute tonsillitis	Control (Tonsil)
28	84	m	Oropharyngeal carcinoma	Posterior pharyngeal wall	pT2		pN0	0				M0	G2	L0	V0	Pnx	R0	neg
29	64	m	Oropharyngeal carcinoma	Tonsil	pT1	1.4	pN0	0				M0	G2	L0	V0	Pnx	R0	neg
30	64	w	Oropharyngeal carcinoma	Soft palate	pT1	2	pN0	0				M0	G2	L0	V0	Pnx	R0	neg
31	56	m	Oropharyngeal carcinoma	Soft palate	pT1		pN0	0				M0	G2	Lx	Vx	Pnx	R0	neg
32	66	m	Oropharyngeal carcinoma	Uvula/soft palate	pT2		pN3b	2		both sides	+	M0	G3	Lx	Vx	Pnx	R0	neg
33	70	m	Oropharyngeal carcinoma	Tongue base	pT2		N3b	5	3.9	both sides	+	M0	G2	L1	V0	Pnx	R0	neg	neg
34	52	w	Oropharyngeal carcinoma	Tonsil	pT2		pN2b	5	1.5	Ipsilateral	-	M0	G2	L1	V0	Pnx	R0	neg
35	56	m	Oropharyngeal carcinoma	Soft palate	pT2	2.5	N3b	1	3.5	Ipsilateral	+	M0	G2	L1	V1	Pnx	R1	neg
36	83	m	Oropharyngeal carcinoma	Tonsil	pT1	2	pN0	0				M0	G2	L0	V0	Pnx	R0	neg
37	71	m	Oropharyngeal carcinoma	Tongue base	pT2	2.8	pN0	0				M0	G2	L0	V0	Pnx	R0	neg
38	53	w	Oropharyngeal carcinoma	Soft palate	pT2	2	pN0	0				M0	G2	Lx	Vx	Pnx	R0	neg
39	70	m	Oropharyngeal carcinoma	Tonsil	pT1		cN3		7.6	both sides		M0	G3	Lx	Vx	Pnx	R1	neg
40	86	m	Oropharyngeal carcinoma	Pharyngeal sidewall	pT1		N2b	2	2	Ipsilateral	-	M0	G2	L0	V0	Pnx	R0	neg	neg
41	55	m	Oropharyngeal carcinoma	Tonsil	pT2	2.3	pN1	1		Ipsilateral	?	M0	G3	L0	V0	Pnx	R0	neg
42	55	m	Oropharyngeal carcinoma	Posterior pharyngeal wall	pT2	3	pN1	1	0.15	Ipsilateral	-	M0	G2	L0	V0	Pnx	R0	neg
43	65	w	Oropharyngeal carcinoma	Tonsil	pT1		pN0	0				M0	G2	L0	V0	Pnx	R0	neg
44	80	w	Oropharyngeal carcinoma	Glossotonsillar groove	pT1	1.3	cN0	0				M0	G2	L0	V0	Pnx	R0	neg
45	69	m	Oropharyngeal carcinoma	Oro-hypoph CA with laryngeal involvement	pT2	2.5	pN2b	3		Ipsilateral	-	M0	G2	L0	V0	Pnx	R0	neg
46	58	m	Oropharyngeal carcinoma	Tongue edge/Tongue base	pT2	2.5	pN1	1		Ipsilateral	-	M0	G2	L1	V0	PnX	R0	neg	neg
47	53	m	Oropharyngeal carcinoma	Tongue base	pT1	1.9	pN1	1	1.6	Ipsilateral	-	M0	G2	L0	V0	PnX	R0	pos	neg
48	57	m	Oropharyngeal carcinoma	Tonsil	pT2		pN1	3		Ipsilateral	+	M0	G3	L0	V0	Pnx	R0	pos
49	63	w	Oropharyngeal carcinoma	Tonsil	pT2		pN1	1	1.5	Ipsilateral	-	M0	G2	L0	V0	Pnx	R0	pos
50	58	w	Oropharyngeal carcinoma	Tonsil	pT2		pN1	4	5	Ipsilateral	+	M0	Gx	L0	V0	Pnx	R0	pos
51	60	m	Oropharyngeal carcinoma	Tonsil	pT2		pN1	1	3.9	Ipsilateral	+	M0	G2	L0	V0	Pnx	R1	pos
52	49	m	Oropharyngeal carcinoma	Tonsil	pT1	1.5	pN2	7	1.8	Ipsilateral	-	M0	x	Lx	Vx	Pnx	R0	pos
53	70	m	Oropharyngeal carcinoma	Tonsil	pT2		pN1	3	1	contralateral	+	M0	G2	L0	V0	Pnx	R0	pos
54	63	m	Oropharyngeal carcinoma	Tonsil	pT1		pN1	1	3.4	Ipsilateral	-	M0	G2	L0	V0	Pnx	R0	pos	16
55	57	w	Oropharyngeal carcinoma	Tonsil	pT2		pN2	7	2	Ipsilateral	-	M0	G2	L1	V0	Pnx	R0	pos	16
56	46	w	Oropharyngeal carcinoma	Tongue base	pT2		pN1	2	2.4	Ipsilateral	-	M0	G2	L0	V0	Pnx	R0	pos	16
57	65	m	Oropharyngeal carcinoma	Tong base	pT1		pN1	3	4	both sides	+	M0	G3	L0	V1	Pnx	R0	pos	16
58	64	m	Oropharyngeal carcinoma	Tonsil	pT2	2.5	pN0	0				M0	X	L0	V0	Pnx	R0	pos	16
59	49	m	Oropharyngeal carcinoma	Tongue base	pT2		pN1	2	3.4	Ipsilateral	+	M0	Gx	L1	V0	Pnx	R0	pos
60	62	m	Oropharyngeal carcinoma	Tonsil	pT1		pN2	6		Ipsilateral	-	M0	X	L1	V0	Pnx	R0	pos
61	56	m	Oropharyngeal carcinoma	Tonsil	pT2		pN1	2	1.7	Ipsilateral	-	M0	x	L0	V0	Pnx	R0	pos	16
62	80	m	Oropharyngeal carcinoma	Tonsil	pT2	2.4	pN1	1	6	Ipsilateral	-	M0	x	L0	V0	Pnx	R0	pos
63	68	w	Oropharyngeal carcinoma	Soft palate	pT2	2	cN0	0				M0	G2	x	x	x	R0	pos
64	75	m	Oropharyngeal carcinoma	Tonsil	pT1	1.2	pN1	1	5.5	Ipsilateral	+	M0	G2	LX	VX	PnX	R0	pos	16
65	75	m	Oropharyngeal carcinoma	Tongue base	pT2	2.5	pN1	1		Ipsilateral	-	M0	G2	L0	V0	Pnx	R0	pos	16
66	62	w	Oropharyngeal carcinoma	Lower tonsil lodge/hypopharynx	pT2		pN0	0				M0	G2	L0	V0	Pnx	R0	pos	33
67	77	m	Oropharyngeal carcinoma	Tonsil	pT2	3.5	pN1	1	5	Ipsilateral	?	M0	G2	L0	V0	Pnx	R0	pos
68	64	m	Oropharyngeal carcinoma	Glossotonsillar groove/tongue base	pT1	0.5	pN1	1	3.5	Ipsilateral	-	M0	G2	L0	V0	Pnx	R0	pos
69	75	m	Oropharyngeal carcinoma	Tonsil	pT1	1.1	pN1	1	6.5	Ipsilateral	-	M0		L0	V0	Pnx	R0	pos
70	65	m	Oropharyngeal carcinoma	Tonsil/hypopharyngeal transition	pT2	2.1	pN1	2	3	Ipsilateral	+	M0	G2	L0	V0	Pnx	R0	pos
71	69	m	Oropharyngeal carcinoma	Tongue base	pT2	2.3	pN1	2		Ipsilateral	?	M0	G3	L0	V0	Pnx	Rx	pos
72	72	m	Oropharyngeal carcinoma	Tongue base	pT2	3	pN2	8	2	both sides	-	M0	G2	L0	V0	Pnx	R0	pos
73	66	w	Oropharyngeal carcinoma	Tonsil	pT1	1.5	pN1	1	3.5	Ipsilateral	-	M0	G2	L1	V0	Pnx	R0	pos	16
74	50	m	Oropharyngeal carcinoma	Tonsil	pT2	3.3	pN2	7	4.9	Ipsilateral	+	M0	X	L1	V0	Pnx	R2	pos	16
75	72	w	Oropharyngeal carcinoma	Tongue base	pT2	2.5	pN1	3	2.4	Ipsilateral	+	M0	G3	L0	V0	Pnx	R0	pos	16

## Sheet: Suppl. Table 2
Suppl. Table 2 Clinical data to HNSCC TMA of different primary tumor sites
The listed samples reflect the samples which were included in the measurements after optical quality control
Local prgress: 0 = no, 1 = local progress at primary tumor site, 2 progress at different site such as lymph nodes. Distal progress: 0 = no, 1 = yes. Survival: 0 = no, 1 = yes
Tissue	Age at initial diagnosis	Sex	Primary tumor site	pT	pN	M	G	Local progress	Distal progress	Survival	Survival time [days]
HNSCC	34	female	Oral cavity	1	1	0	2	0	2	1	1816
HNSCC	60	male	Oral cavity	1	1	1	2	1	2	1	1709
HNSCC	56	male	Oral cavity	4	4	2	2	1	1	0	286
HNSCC	54	male	Oral cavity	2	2	3	3	1	1	0	834
HNSCC	52	male	Oropharynx	2	4	4	2	0	2	0	583
HNSCC	58	male	Oral cavity	4	3	5	2	0	1	0	458
HNSCC	71	male	Oral cavity	2	1	6	2	0	2	1	1919
HNSCC	63	male	Oral cavity	4	2	7	2	0	2	1	2743
HNSCC	47	male	Oral cavity	1	2	8	3	1	2	1	2831
HNSCC	58	male	Oropharynx	2	5	9	2	1	2	0	1536
HNSCC	63	male	Oral cavity	1	1	10	2	0	2	1	2772
HNSCC	68	male	Nasal cavity	1	2	11	3	1	2	0	600
HNSCC	61	male	Oropharynx	1	1	12	2	1	2	1	4005
HNSCC	76	male	Larynx	2	1	13	2	0	2	0	2580
HNSCC	53	male	Oral cavity	1	2	14	2	2	2	0	1806
HNSCC	53	male	Oropharynx	1	3	15	2	0	2	0	2425
HNSCC	74	male	Oral cavity	1	1	16	2	0	2	0	624
HNSCC	51	male	Oral cavity	1	1	17	2	0	2	0	750
HNSCC	50	male	Oropharynx	2	1	18	2	0	2	0	878
HNSCC	68	male	Oropharynx	3	1	19	2	1	2	0	479
HNSCC	51	male	Oral cavity	3	4	20	3	2	1	0	606
HNSCC	48	male	Oropharynx	1	6	21	3	0	2	0	101
HNSCC	77	male	Larynx	1	2	22	2	2	2	0	534
HNSCC	76	male	Oropharynx	4	1	23	2	0	2	0	133
HNSCC	47	male	Oral cavity	1	1	24	2	1	2	0	511
HNSCC	68	male	Oropharynx	2	3	25	2	0	2	1	2164
HNSCC	74	male	Hypopharynx	2	4	26	2	0	1	0	801
HNSCC	73	male	Oral cavity	1	1	27	2	0	2	1	1017
HNSCC	65	male	Oral cavity	1	1	28	2	0	2	0	1398
HNSCC	52	male	Oral cavity	2	4	29	2	1	1	0	1056
HNSCC	69	female	Oral cavity	2	1	30	3	0	2	1	2143
HNSCC	78	male	Oral cavity	1	1	31	2	2	2	1	2243
HNSCC	57	male	Hypopharynx	4	2	32	3	0	2	0	365
HNSCC	78	male	Larynx	4	5	33	3	0	1	0	719
HNSCC	48	male	Oropharynx	1	4	34	2	2	2	0	3925
HNSCC	70	male	Oral cavity	2	1	35	2	1	2	0	760
HNSCC	46	male	Oropharynx	1	1	36	2	2	2	0	1460
HNSCC	76	female	Oropharynx	1	5	37	3	0	2	0	44
HNSCC	40	male	Hypopharynx	1	1	38	2	2	2	0	6960
HNSCC	48	female	Oral cavity	1	1	39	2	1	2	1	1951
HNSCC	47	male	Oral cavity	2	2	40	2	1	2	0	5684
HNSCC	57	male	Oropharynx	2	5	41	3	0	2	0	199
HNSCC	57	female	Oropharynx	2	2	42	2	1	2	0	726
HNSCC	53	male	Oropharynx	1	3	43	1	0	2	0	36
HNSCC	83	female	Oral cavity	1	1	44	1	0	2	1	1250
HNSCC	49	female	Oral cavity	1	1	45	2	0	2	1	1717
HNSCC	69	female	Oral cavity	3	1	46	2	0	2	1	635
HNSCC	60	male	Oral cavity	2	7	47	3	2	1	0	617
HNSCC	80	male	Larynx	3	1	48	2	0	2	1	285
HNSCC	88	female	Oral cavity	2	1	49	2	2	2	0	791
HNSCC	55	male	Oral cavity	3	3	50	2	1	2	1	5645
HNSCC	77	male	Oral cavity	3	1	51	2	0	2	1	1069
HNSCC	67	male	Oral cavity	3	1	52	2	0	2	1	923
HNSCC	66	female	Oral cavity	3	2	53	2	2	2	0	1249
HNSCC	66	male	Oral cavity	2	1	54	2	0	2	1	930
HNSCC	70	male	Larynx	4	3	55	2	0	2	0	190
HNSCC	61	male	Oral cavity	4	1	56	2	1	2	0	372
HNSCC	80	male	Oral cavity	2	1	57	3	1	2	0	585
HNSCC	46	male	Oral cavity	1	1	58	2	0	2	1	998
HNSCC	87	female	Oral cavity	2	2	59	2	0	2	0	556
HNSCC	53	female	Oral cavity	1	1	60	2	0	2	1	1038
HNSCC	68	female	Oral cavity	4	2	61	2	0	2	1	989
HNSCC	59	male	Oral cavity	1	1	62	2	1	2	0	593
HNSCC	60	female	Oral cavity	2	4	63	2	0	2	1	988
HNSCC	30	female	Oral cavity	2	1	64	2	1	2	1	956
HNSCC	69	male	Oral cavity	4	1	65	2	0	2	0	404
HNSCC	68	male	Oropharynx	3	3	66	3	0	2	1	856
HNSCC	64	female	Oral cavity	2	1	67	2	0	2	1	977
HNSCC	84	male	Oral cavity	4	2	68	2	0	2	1	1200
HNSCC	63	female	Oral cavity	2	1	69	2	1	2	0	392
HNSCC	60	female	Oropharynx	2	2	70	2	0	2	1	685
HNSCC	53	male	Oropharynx	1	1	71	3	0	2	1	910
HNSCC	44	male	Oral cavity	4	1	72	1	1	2	1	899
HNSCC	54	male	Oral cavity	3	4	73	2	0	2	0	637
HNSCC	49	male	Oral cavity	3	2	74	2	0	2	1	784
HNSCC	46	female	Oropharynx	1	2	75	3	0	2	1	814
HNSCC	82	male	Oral cavity	2	1	76	2	2	2	0	420
HNSCC	59	male	Oral cavity	2	1	77	2	1	1	0	4726
HNSCC	71	male	Oral cavity	2	2	78	3	1	1	0	395
HNSCC	65	male	Oropharynx	2	1	79	2	1	2	0	639
HNSCC	73	male	Oral cavity	2	5	80	2	0	2	0	81
HNSCC	61	female	Larynx	1	1	81	2	0	2	0	714
HNSCC	54	female	Oral cavity	3	1	82	2.5	0	2	1	651
HNSCC	53	female	Oral cavity	4	2	83	2	0	2	1	928
HNSCC	55	male	Oropharynx	1	2	84	2	0	2	1	535
HNSCC	67	male	Oropharynx	1	1	85	2	0	2	1	663
HNSCC	78	male	Oral cavity	2	1	86	2	0	2	0	103
HNSCC	47	male	Oropharynx	1	4	87	2	0	2	1	518
HNSCC	69	female	Oral cavity	2	1	88	2	1	2	1	593
HNSCC	48	male	Oral cavity	4	4	89	2	0	2	1	236
HNSCC	70	male	Oral cavity	1	1	90	2	0	2	1	645
HNSCC	78	male	Oral cavity	3	1	91	2	0	2	1	629
HNSCC	76	male	Oral cavity	1	1	92	2	2	1	1	546
HNSCC	77	male	Oral cavity	4	2	93	1	0	2	1	637
HNSCC	64	male	Larynx	3	4	94	2	2	2	1	232
HNSCC	58	male	Oropharynx	1	2	95	2	0	2	1	577
HNSCC	78	female	Oral cavity	4	7	96	2	0	2	0	198
HNSCC	61	female	Oral cavity	2	1	97	2	0	2	1	558
HNSCC	75	female	Oral cavity	3	4	98	2	0	2	0	206
HNSCC	53	male	Oral cavity	3	1	99	2	1	2	0	665
HNSCC	73	female	Oral cavity	4	1	100	2	0	2	1	595
HNSCC	62	female	Oral cavity	3	1	101	2	2	2	1	463
HNSCC	63	female	Oral cavity	1	1	102	2	0	2	1	499
HNSCC	66	male	Oral cavity	2	1	103	2	1	2	1	583
HNSCC	62	female	Oral cavity	3	7	104	2	0	2	1	120
HNSCC	82	male	Oral cavity	3	7	105	2	1	2	1	232
HNSCC	60	female	Oropharynx	1	1	106	2	1	2	1	2358
HNSCC	59	male	Oral cavity	1	1	107	2	0	2	1	370
HNSCC	72	male	Oral cavity	3	1	108	3	1	2	0	382
HNSCC	74	male	Oral cavity	2	2	109	2	1	2	1	549
HNSCC	67	female	Hypopharynx	1	2	110	3	0	2	1	103
HNSCC	45	female	Oral cavity	3	4	111	2	0	2	1	432
HNSCC	65	female	Oral cavity	2	1	112	2	2	2	1	667
HNSCC	58	female	Oral cavity	4	2	113	2	1	1	0	173
HNSCC	55	male	Oropharynx	1	3	114	2	0	2	1	468
HNSCC	49	male	Oral cavity	3	1	115	3	1	1	1	392
HNSCC	89	male	Larynx	2	1	116	2	0	2	0	102
HNSCC	61	male	Oropharynx	1	4	117	3	0	2	1	414
HNSCC	63	female	Oral cavity	1	1	118	1	1	2	1	1613
HNSCC	68	female	Oral cavity	4	5	119	2	0	2	1	427
HNSCC	61	female	Oral cavity	3	7	120	2	0	2	0	109
HNSCC	75	male	Oral cavity	4	7	121	2	0	1	1	401
HNSCC	69	male	Hypopharynx	1	4	122	2	0	2	1	266
HNSCC	84	female	Oral cavity	3	4	123	2	0	2	0	92
HNSCC	60	male	Oropharynx	1	2	124	2.5	0	2	1	577
HNSCC	66	male	Hypopharynx	1	3	125	2	0	2	1	242
HNSCC	76	female	Oral cavity	4	1	126	2	0	2	1	175
HNSCC	66	male	Oral cavity	1	7	127	2	2	1	0	351
HNSCC	51	female	Oral cavity	2	2	128	2	1	2	1	181
HNSCC	58	male	Oropharynx	2	2	129	2	0	2	1	145
HNSCC	62	male	Oropharynx	2	2	130	2	0	2	1	156
HNSCC	56	male	Oral cavity	4	1	131	2	0	2	1	243
HNSCC	61	male	Oral cavity	4	1	132	2	0	2	1	169
HNSCC	60	female	Oral cavity	4	4	133	2	0	2	1	180
HNSCC	54	male	Oral cavity	4	2	134	2	0	2	1	264
HNSCC	71	male	Oral cavity	4	2	135	2	0	2	1	182
HNSCC	29	female	Oral cavity	1	4	136	2	0	2	1	252

## Sheet: Suppl. Table 3
Suppl. Table 3 Clinical data to TMA of oroharyngeal carcinomas (TMA-OPX1) from Suppl. Figure 2
The listed samples reflect the samples which were included in the measurements after optical quality control
Tissue	P16
Control	Control (Tonsil)
Control	Control (Tonsil)
Control	Control (Tonsil)
Control	Control (Tonsil)
Control	Control (Tonsil)
Control	Control (Tonsil)
Control	Control (Tonsil)
Control	Control (Tonsil)
Control	Control (Tonsil)
Control	Control (Tonsil)
Control	Control (Tonsil)
Control	Control (Tonsil)
Control	Control (Tonsil)
Control	Control (Tonsil)
Control	Control (Tonsil)
Control	Control (Tonsil)
Control	Control (Tonsil)
Control	Control (Tonsil)
Control	Control (Tonsil)
Control	Control (Tonsil)
Control	Control (Tonsil)
Control	Control (Tonsil)
Control	Control (Tonsil)
Control	Control (Tonsil)
Control	Control (Tonsil)
Control	Control (Tonsil)
Control	Control (Tonsil)
HNSCC	p16neg
HNSCC	p16neg
HNSCC	p16neg
HNSCC	p16pos
HNSCC	p16pos
HNSCC	p16pos
HNSCC	p16neg
HNSCC	p16unkl
HNSCC	p16pos
HNSCC	p16unkl
HNSCC	p16neg
HNSCC	p16neg
HNSCC	p16pos
HNSCC	p16neg
HNSCC	p16pos
HNSCC	p16pos
HNSCC	p16neg
HNSCC	p16neg
HNSCC	p16neg
HNSCC	p16neg
HNSCC	p16pos
HNSCC	p16pos
